# Supplementary material for: Ambient RNAs removal of cortex-specific snRNA-seq reveals Apoe+ microglia/macrophage after deeper cerebral hypoperfusion in mice
Source: J Neuroinflammation. 2023 Jun 26;20:152. doi: 10.1186/s12974-023-02831-9 (PMC10294316; doi:10.1186/s12974-023-02831-9)
Supplement: Supplementary file 2 — Additional file 2: Table S1. The information for details of the nuclei suspension of four different samples. Table S2. The information for details of the reverse transcription products and snRNA-seq libraries of four different samples. Table S3. The differentially expressed genes list of the MG/Immu subset before decontamination by using muscat.. Table S4. The differentially expressed genes list of the MG/Immu subset after decontamination by using muscat. Table S5. The differentially expressed genes list of the cortex-specific transcriptomeby using DEseq2. [file 12974_2023_2831_MOESM2_ESM.xlsx]

## Sheet: Table S1
Table S1. The information for details of the nuclei suspension of four different samples.
Sample name	sham1	sham2	BCAS1	BCAS2
The volume of the neuclei suspension （μl）	450	450	600	650
The concentration of the neuclei suspension（N/μl）	1250	1070	1070	1090
The clumping rate（%）	2.21	2.38	2.7	1.99
The number of the nuclei for capture（N）	20000	20000	20000	20000

## Sheet: Table S2
Table S2. The information for details of the reverse transcription products and snRNA-seq libraries of four different samples.
Sample name	sham1	sham2	BCAS1	BCAS2
The concentration of the cDNA （ng/μl）	16.9	17.2	11.1	14.3
The volume of the cDNA （μl）	40	40	40	40
The total amount of the cDNA （ng）	676	688	444	572
The PCR amplification cycle number of the library	12	12	12	12
The concentration of the library （ng/μl）	29	27.6	25	25.8
The volume of the library （μl）	35	35	35	35
The total amount of the library （ng）	1015	966	875	903
The main peak of the library assessed by an Agilent 4200	424	449	444	447

## Sheet: Table S3
Table S3. The differentially expressed genes list of the MG/Immu subset before decontamination by using muscat. (BCAS vs sham).
Gene name	logFC	Padj
Atp6v0d2	10.8	0.000797
Hpse	9.91	0.000834
Ch25h	9.67	0.00107
Itgax	9.63	0.000935
Gm21188	9.22	0.00197
Slfn4	9	0.00469
Lcn2	8.95	0.00209
Gpr132	8.95	0.00237
Serpina3n	8.93	0.0041
Cd300lb	8.85	0.0053
Zbp1	8.57	0.00333
Stra6l	8.47	0.00748
Slfn1	8.47	0.00457
Cd5	8.44	0.00394
Oas3	8.37	0.00435
Cxcl10	8.31	0.00428
Gm20429	8.31	0.00462
Oas1g	8.28	0.00496
Ttll8	8.23	0.00703
Cd28	8.2	0.00509
Pax5	8.18	0.00919
Gm19684	8.05	0.00762
Cd96	8.03	0.00591
Slc28a2	7.81	0.0076
Mmp27	7.79	0.0105
Apoc2	7.66	0.0109
Cd163l1	7.58	0.0229
Gm16685	7.55	0.0115
Gpr174	7.48	0.0121
Apoc1	7.46	0.0169
P2ry10	7.44	0.0136
Mmp3	7.39	0.0178
Tnfrsf26	7.36	0.0128
Sirpb1a	7.31	0.0206
Acp5	7.3	0.014
Cdk1	7.29	0.0175
Clec4d	7.29	0.0205
Klrc2	7.26	0.0176
Fgl2	7.23	0.0203
Mcoln3	7.22	0.0161
1700027A15Rik	7.17	0.0178
Cxcl5	7.11	0.0233
Apol7e	7.08	0.0203
Sytl3	7.07	0.0182
Ifit1bl1	7.07	0.0232
F10	7.06	0.0204
Ly6c2	7.02	0.0191
Cd2	6.98	0.0204
Gm47243	6.95	0.025
Hepacam2	6.94	0.021
Gimap7	6.93	0.0216
Gpnmb	6.87	0.000288
Gm47121	6.87	0.0228
Fam167a	6.83	0.0233
4930486L24Rik	6.82	0.0258
Styk1	6.74	0.026
Prdm16os	6.72	0.027
Hcar2	6.72	0.027
A430093F15Rik	6.67	0.000443
Ttr	6.38	0.000337
Ahnak2	5.19	0.00217
Themis	5.17	0.000425
C3	5.14	0.00295
Oasl1	4.98	0.00393
Cst7	4.88	0.00335
Gimap4	4.76	0.0037
Axl	4.73	0.000288
Oas1a	4.71	0.00232
Fgr	4.56	0.000339
Xdh	4.56	0.000394
Lpl	4.54	0.000479
Sirpb1b	4.42	0.0145
Lgals3	4.4	0.000966
4930556M19Rik	4.35	0.00677
Stat4	4.34	0.000622
Ikbke	4.28	0.000766
Gm13391	4.28	0.00107
Dkk2	4.19	0.00177
Baiap2l2	4.19	0.00327
A2m	4.17	0.00116
Fam20c	4.1	0.000385
Cd44	4.06	0.00121
Acss3	4.06	0.0103
Clec2i	4.05	0.0104
Fabp4	4.04	0.0106
Gas2l3	4.03	0.00043
F630206G17Rik	4.02	0.00043
Tnfsf8	3.99	0.000425
Tmem51	3.97	0.000789
Slamf7	3.96	0.00292
Clnk	3.96	0.00516
Ngf	3.95	0.0278
Itk	3.94	0.00371
Ubash3a	3.93	0.0125
Rab7b	3.91	0.000804
Clec9a	3.91	0.0132
Plbd1	3.91	0.00597
Nlrc5	3.9	0.00041
Runx3	3.88	0.00553
Ifi213	3.87	0.000451
Pdcd1	3.86	0.0138
Jaml	3.86	0.0148
Igf1	3.83	0.000509
Pdzph1	3.82	0.0274
Myo1e	3.8	0.000254
Ikzf3	3.8	0.00315
Oas2	3.79	0.00295
Il2rb	3.79	0.0168
C4b	3.79	0.000725
Cd40	3.78	0.02
Bcar3	3.75	0.000432
Gm36723	3.7	0.0024
Ifi208	3.69	0.0206
Gm48302	3.68	0.019
Gbp6	3.64	0.0113
Phf11a	3.64	0.00938
Gm26797	3.63	0.0207
Osmr	3.62	0.00522
Oasl2	3.6	0.000288
Kcnj12	3.6	0.0233
Gpr141	3.58	0.00461
Ctse	3.55	0.000815
Adamts12	3.55	0.0276
Blk	3.54	0.0221
Gm42047	3.53	0.00785
H2-Q6	3.53	0.000882
E2f2	3.52	0.0122
Atp8b4	3.51	0.000797
Zap70	3.49	0.025
Gm15987	3.47	0.00393
Gm37168	3.46	0.000848
Ms4a4c	3.46	0.0105
Gimap8	3.44	0.00363
Plscr1	3.44	0.0191
Gm39323	3.43	0.0289
Skap1	3.41	0.000425
5031425F14Rik	3.4	0.0276
Lrguk	3.37	0.000649
Zim1	3.37	0.0299
Nox4	3.36	0.0162
Angpt1	3.36	0.0012
H2-Q7	3.36	0.000821
Mcoln2	3.33	0.0204
Adam8	3.33	0.0021
Ifit2	3.31	0.00148
Gm13067	3.3	0.011
Cd300lf	3.3	0.000303
Kif4	3.3	0.0163
Egln3	3.29	0.00324
Rai14	3.29	0.000288
Myof	3.29	0.00107
Spsb4	3.27	0.0409
Gimap3	3.25	0.019
Ccl5	3.25	0.0211
Fndc1	3.25	0.0119
Arhgap28	3.25	0.0322
Fam169b	3.24	0.00393
Grap2	3.23	0.00101
Ifi207	3.22	0.00267
Ifi211	3.22	0.00591
Acot11	3.2	0.00562
Gm26714	3.2	0.000288
9330185C12Rik	3.19	0.0414
Helz2	3.18	0.00251
Cd74	3.16	0.00124
Frem2	3.14	0.0236
Mdfic	3.14	0.000804
Atp6v0a4	3.14	0.0411
Lax1	3.12	0.011
Zc3h12d	3.12	0.00917
Piezo2	3.11	0.0244
Il2rg	3.11	0.00633
Il18rap	3.11	0.0176
Siglec1	3.1	0.0188
Jag1	3.1	0.00919
Klre1	3.08	0.046
Nrap	3.05	0.00565
Tmem154	3.04	0.00272
Anpep	3.02	0.0174
Tbx21	3.02	0.0312
Sntb1	3.02	0.00267
Cytip	3.01	0.00569
Gm2682	3	0.000501
Cybb	3	0.00512
Il1r1	2.98	0.0132
Gm26902	2.98	0.0141
Gm12474	2.95	0.00201
4930455G09Rik	2.95	0.0149
Cfap44	2.94	0.00704
Ifi204	2.93	0.0013
Ifi214	2.93	0.0233
Gulp1	2.92	0.0018
Cd22	2.92	0.00461
Mndal	2.9	0.00335
Gm42664	2.9	0.0196
Lck	2.89	0.00237
Itga3	2.89	0.0344
Slc26a4	2.88	0.0142
Smad9	2.87	0.0355
Dna2	2.87	0.00062
BC006965	2.87	0.02
Acap1	2.86	0.0428
Kynu	2.85	0.00269
Arhgap24	2.85	0.000299
Sp100	2.84	0.000552
Nek11	2.83	0.0372
Ass1	2.82	0.0355
Ccl3	2.82	0.00755
Elovl2	2.82	0.0201
Slc43a3	2.81	0.0322
Dnah11	2.81	0.0372
Ly9	2.8	0.00192
Col5a2	2.78	0.0295
Col8a1	2.78	0.0126
Mreg	2.77	0.00827
Gpc4	2.76	0.00533
Cxcr4	2.75	0.0217
Gm2115	2.75	0.0295
Ptchd1	2.75	0.000288
Cped1	2.73	0.00315
Mamdc2	2.7	0.00683
Cd38	2.68	0.00694
Adamts9	2.68	0.00749
Cd6	2.68	0.025
Ror1	2.67	0.0048
Cd109	2.67	0.0384
Gm5089.1	2.67	0.0422
Gfap	2.66	0.00043
Plce1	2.66	0.00267
Col4a5	2.66	0.0233
Ddr2	2.65	0.0266
Thbs1	2.65	0.02
Syt9	2.65	0.00747
Sash1	2.65	0.000517
AY512915	2.64	0.00623
Ifi209	2.63	0.00166
Klrk1	2.63	0.0102
Itgal	2.63	0.00922
Taco1	2.63	0.00335
Zdhhc15	2.63	0.011
Fcgr4	2.61	0.0348
Flnc	2.6	0.0285
Lilrb4a	2.59	0.000394
Csf1	2.57	0.00043
Cspg4	2.57	0.002
Ccnf	2.57	0.0144
Ifit3b	2.57	0.0299
Nedd9	2.56	0.00068
Rftn1	2.56	0.000456
Scd1	2.54	0.019
Aox1	2.53	0.0239
Clec12a	2.53	0.0155
Acsbg1	2.53	0.00967
Met	2.52	0.0261
Tmem163	2.5	0.00041
Sh3pxd2b	2.5	0.00197
Hmox1	2.49	0.0257
Antxr2	2.47	0.00331
Itgb7	2.47	0.0423
Zfp521	2.46	0.00527
Iigp1	2.46	0.00437
Knstrn	2.45	0.0229
Lyz2	2.44	0.0017
Cd200r4	2.44	0.0138
Spp1	2.43	0.00262
Nhsl1	2.43	0.00435
Cd72	2.42	0.00451
Samd9l	2.42	0.000804
Adgrg3	2.42	0.0245
Gli3	2.42	0.0066
Ifi203	2.41	0.00166
Rad51b	2.41	0.00062
Igfbp5	2.4	0.00174
Card11	2.4	0.00149
Gvin1	2.4	0.00708
Phf11b	2.4	0.00881
Plxnc1	2.39	0.00646
Kcnj16	2.39	0.0425
4930523C07Rik	2.38	0.00593
Bmpr1b	2.38	0.000483
Il3ra	2.35	0.0446
Tap1	2.35	0.00496
P4ha3	2.34	0.0141
Enpp1	2.34	0.00872
Rab37	2.34	0.00574
Gpr65	2.34	0.00576
Rnf125	2.34	0.0345
Pnma3	2.34	0.0439
Ptges	2.33	0.0331
Gm43768	2.33	0.0474
Gm43024	2.33	0.0474
Gm42836	2.33	0.0373
Glipr2	2.32	0.0293
Fblim1	2.32	0.000826
Plch1	2.31	0.0187
H2-Eb1	2.31	0.00591
Ms4a4b	2.31	0.00502
Prex2	2.3	0.00267
St14	2.29	0.00179
Sulf1	2.28	0.00184
Gbp4	2.28	0.0349
Gm7030	2.27	0.0318
Treml2	2.27	0.0244
Ltbp1	2.27	0.0042
Cd226	2.27	0.0114
Gldc	2.27	0.00853
Gm20559	2.26	0.00312
9530026P05Rik	2.26	0.00231
Adgb	2.26	0.0122
Lama3	2.26	0.0145
Aldh1a1	2.26	0.007
Mirt1	2.26	0.0078
Il18r1	2.25	0.0112
Xylt1	2.25	0.000425
Gm26917	2.25	0.00119
Nceh1	2.24	0.00061
Cd83	2.24	0.000463
Zfp423	2.23	0.00565
Gm5431	2.23	0.0178
Tbc1d10c	2.23	0.0393
Atf3	2.22	0.0058
L3mbtl1	2.22	0.0262
Dchs2	2.22	0.0176
Cd5l	2.22	0.0414
Plin2	2.22	0.000482
Itga4	2.21	0.00139
Dnase1l1	2.21	0.0125
Hspb8	2.2	0.048
Cyp4f18	2.2	0.0187
Slfn9	2.2	0.0311
Fmn1	2.19	0.000444
Arsj	2.19	0.024
Colec12	2.19	0.0124
Vwc2l	2.18	0.00183
Rfx4	2.18	0.00664
Aoah	2.18	0.0318
Airn	2.18	0.00076
Ndst4	2.17	0.0272
Gm4951	2.17	0.000826
Rsad2	2.16	0.0207
H2-Q4	2.15	0.00637
Tpx2	2.14	0.0475
Adamtsl3	2.14	0.0233
Eepd1	2.13	0.00162
Atp13a4	2.13	0.0255
Fam129b	2.12	0.00254
Gm40331	2.12	0.0477
Eya1	2.11	0.0221
Arhgef26	2.11	0.00703
A830019P07Rik	2.1	0.0398
Eya2	2.09	0.0332
Atp10a	2.09	0.00142
Tcim	2.09	0.0138
Cntnap5c	2.09	0.00763
Sdc3	2.08	0.00315
Ank	2.07	0.000463
Chrdl1	2.07	0.049
H2-Ab1	2.06	0.0112
Apbb2	2.05	0.000483
Slc7a2	2.05	0.0163
Cachd1	2.04	0.00231
Ms4a7	2.04	0.0269
Zfp804b	2.03	0.00154
Top2a	2.03	0.0408
Ldlrad3	2.02	0.00107
Ano5	2.02	0.0361
Scml4	2.02	0.00499
4933412O06Rik	2.02	0.0304
Gcnt2	2.02	0.000482
Gpc5	2.02	0.0038
Tox2	2.01	0.00435
Kctd8	2	0.000935
Pgghg	2	0.0453
Pdgfd	2	0.0101
4930598N05Rik	2	0.0355
Vav3	1.99	0.00572
Actr3b	1.99	0.000665
Parva	1.99	0.0188
Cpne7	1.99	0.0375
Lrrc9	1.99	0.0292
Fsd1	1.98	0.0494
Serping1	1.97	0.021
Gabrg1	1.97	0.0085
Iqgap1	1.97	0.000592
Rnf213	1.97	0.00171
H2-Aa	1.97	0.0136
Psd2	1.97	0.0105
Gpc3	1.97	0.0421
Pdgfc	1.96	0.00169
Ccdc141	1.94	0.00834
Trps1	1.93	0.00174
Gm15155	1.93	0.00154
Arhgap10	1.92	0.000696
Col1a1	1.92	0.021
Hpcal1	1.92	0.00199
Plpp4	1.91	0.0241
Ddhd1	1.91	0.000971
Trpm3	1.91	0.000821
Frmpd1	1.9	0.0172
B130024G19Rik	1.9	0.013
Gli2	1.89	0.0426
Cd244a	1.89	0.00144
Ntng2	1.89	0.00452
Stat2	1.89	0.00121
Kcnj2	1.89	0.0065
A530058N18Rik	1.88	0.049
Msi1	1.88	0.0293
Lrig1	1.88	0.0076
Irf7	1.88	0.0245
Ulbp1	1.88	0.018
Efr3b	1.88	0.000821
Phf11c	1.88	0.035
Dmc1	1.88	0.0489
Masp1	1.88	0.00464
Zbtb7c	1.88	0.00895
Cd274	1.88	0.00381
Dysf	1.87	0.0484
Anxa2	1.87	0.00344
Mical1	1.87	0.0183
5033421B08Rik	1.87	0.00365
Gab3	1.87	0.00148
Slc7a11	1.86	0.0146
Ccdc85a	1.86	0.000733
Ell2	1.86	0.000815
Lhfpl3	1.85	0.000425
Sorcs2	1.85	0.00621
BC051142	1.85	0.0428
Arhgap15	1.84	0.00302
Plscr4	1.84	0.0188
Map4k1	1.83	0.038
Slc1a5	1.82	0.018
Nxn	1.82	0.0107
Slfn5	1.82	0.00222
Ccl4	1.82	0.0039
Acaca	1.82	0.000482
Minar1	1.8	0.0196
Adgrg6	1.8	0.0241
Optn	1.79	0.00363
Frem1	1.79	0.04
Adam12	1.79	0.0299
Hcrtr2	1.79	0.028
Slc41a2	1.79	0.00435
Tmem106a	1.79	0.00395
Iqgap2	1.79	0.0035
Cpq	1.79	0.00176
Alk	1.79	0.00278
Tubb6	1.79	0.0445
Stat1	1.78	0.00101
Sdc4	1.78	0.0102
B4galnt1	1.78	0.00809
Diaph3	1.78	0.009
Cemip	1.77	0.0094
Myo5a	1.77	0.00747
Pcdh19	1.77	0.00454
Nckap5	1.76	0.0077
Vegfc	1.76	0.0158
C130060C02Rik	1.76	0.0233
Hgf	1.75	0.00395
Nxph1	1.75	0.000463
AB124611	1.75	0.0188
Lonrf3	1.75	0.000996
Fbn1	1.74	0.00753
Gm2164	1.74	0.00797
Ifi27l2a	1.74	0.0244
Slco5a1	1.73	0.0204
Cdh7	1.73	0.00254
A930002C04Rik	1.73	0.0242
Rxrg	1.72	0.0312
Ptpn22	1.72	0.0064
H2-K1	1.72	0.000626
Lmnb1	1.72	0.014
Aff3	1.71	0.000845
Spint2	1.71	0.0411
Igf2r	1.71	0.0066
Il1rapl2	1.71	0.00139
Fgd6	1.7	0.0145
Vmn2r85	1.7	0.0346
Glra2	1.7	0.0233
Pde11a	1.69	0.0149
Ptgfrn	1.69	0.0173
Ddah1	1.69	0.0129
Cnn2	1.69	0.0289
Taf4b	1.69	0.0285
Mid2	1.69	0.00576
B4galt5	1.68	0.00235
Tcerg1l	1.68	0.0259
C130073E24Rik	1.68	0.00663
Btbd11	1.68	0.00852
Dcn	1.68	0.00658
Fas	1.68	0.0306
Gm553	1.67	0.0435
Vwf	1.67	0.023
Tll1	1.67	0.0203
Bmper	1.67	0.00553
Npas3	1.67	0.00315
Itga1	1.67	0.0097
Bcl6	1.67	0.00209
Gramd3	1.67	0.00682
Ar	1.67	0.0054
Ifih1	1.66	0.00528
Epb41l4b	1.66	0.00184
Rell1	1.66	0.0037
Gabrb1	1.66	0.00132
Fras1	1.66	0.0152
Gm45847	1.66	0.0249
Grhl1	1.66	0.0187
Fstl1	1.66	0.0127
Lhfp	1.65	0.00333
Slc6a11	1.65	0.0196
Rnf217	1.65	0.00155
Plec	1.65	0.00127
Pde9a	1.65	0.0162
Dpyd	1.64	0.000882
Col1a2	1.64	0.037
Nwd1	1.64	0.0131
Rbms3	1.64	0.000848
Hif1a	1.64	0.000696
Ccdc92	1.63	0.0271
Slc16a10	1.63	0.00298
Tafa2	1.63	0.00303
Nck2	1.62	0.00184
Anapc15	1.62	0.00169
Samd5	1.62	0.00262
Ncapg2	1.62	0.0194
Gm32647	1.61	0.00393
Zbtb16	1.61	0.00181
Rassf3	1.61	0.000882
Sgcd	1.61	0.000821
Ifit3	1.61	0.0178
Dnah7b	1.6	0.0294
Gm20754	1.6	0.00701
Kcnab2	1.6	0.0302
Dtx1	1.6	0.033
Cd9	1.6	0.000822
Mki67	1.6	0.0319
Chst11	1.6	0.00127
Ifit1	1.6	0.0312
Ntng1	1.59	0.00907
Palld	1.59	0.0222
Lama2	1.59	0.0191
Lilr4b	1.59	0.00932
Etl4	1.58	0.0027
Ptprz1	1.58	0.00431
Sox5	1.58	0.000649
Lama4	1.58	0.0201
Cdh22	1.57	0.0202
Cyp7b1	1.57	0.00699
Thsd4	1.57	0.0105
Arid5b	1.57	0.00149
Gk	1.57	0.00407
Cacna1b	1.56	0.00183
Myo3b	1.56	0.0441
Kcnmb2	1.56	0.0102
E230016M11Rik	1.56	0.00307
Mitf	1.56	0.00289
Soat2	1.56	0.0484
Rtl4	1.56	0.00295
St8sia6	1.55	0.0179
Fnip2	1.55	0.00197
Plppr1	1.55	0.00701
Arhgap42	1.55	0.00412
Vwc2	1.55	0.0146
Ccdc88c	1.55	0.00699
Sik1	1.55	0.0241
Trpc4	1.54	0.0025
Flt3	1.54	0.00808
AU020206	1.54	0.00197
Pygo1	1.54	0.0466
Irak3	1.54	0.0309
Grid1	1.54	0.00208
Plxna2	1.53	0.000863
Itih5	1.53	0.0185
Lef1	1.53	0.00701
Npsr1	1.53	0.046
Slit3	1.53	0.0064
Sema5a	1.53	0.00285
Slit1	1.53	0.00881
Ifi206	1.52	0.0178
Pear1	1.52	0.0428
Mcub	1.52	0.04
Disp3	1.52	0.00987
Arhgap6	1.52	0.00356
Bcl2	1.51	0.00267
Nkain3	1.51	0.00302
Cpne4	1.51	0.012
Grip1	1.51	0.00216
Grb10	1.51	0.00308
Cpd	1.51	0.00156
Gm41414	1.51	0.043
Utp14b	1.5	0.0189
Gins1	1.5	0.0247
Ndst3	1.5	0.00637
Fam110b	1.5	0.0106
Cyp2j9	1.5	0.0373
Cnr2	1.5	0.00653
Lrrc8c	1.5	0.00346
Plxna1	1.5	0.0312
Pkp2	1.5	0.0259
Trerf1	1.5	0.000821
Htr2c	1.5	0.00254
Gm14532	1.49	0.0466
Glra3	1.49	0.038
Cacna1a	1.49	0.00197
Akap1	1.49	0.0111
Atp13a5	1.49	0.0213
Plekhh2	1.49	0.00163
2023-03-03	1.49	0.00269
Egfem1	1.48	0.00166
5930430L01Rik	1.48	0.032
Nup210	1.48	0.00568
Slc9a5	1.48	0.0221
Sntb2	1.48	0.00263
Yap1	1.48	0.0216
Clvs2	1.48	0.00338
Ebf1	1.48	0.00658
Gpr137b	1.48	0.00448
Klhl1	1.48	0.02
Adamts20	1.48	0.0218
Gm5820	1.48	0.00975
Fstl5	1.47	0.00681
S100a6	1.47	0.00979
Tox	1.47	0.00302
Cpeb2	1.47	0.00197
Gramd1b	1.47	0.000935
Ciita	1.47	0.0104
Ptprt	1.46	0.00333
Sox6	1.46	0.0097
Pwwp2b	1.46	0.0352
Nrp1	1.46	0.00231
Pcgf2	1.46	0.043
Alcam	1.46	0.00227
Rapgef3	1.45	0.0248
Aqp4	1.45	0.01
Gm50304	1.45	0.0439
Dner	1.44	0.00386
Slc22a15	1.44	0.0226
Slit2	1.44	0.00262
Tbc1d1	1.44	0.00142
Apobec1	1.44	0.00183
Msr1	1.44	0.0439
Osbpl10	1.44	0.00857
Rmst	1.44	0.00188
Trim25	1.44	0.0103
Mgat5b	1.44	0.0203
Itga5	1.44	0.00363
H2-M3	1.44	0.0233
Lrfn2	1.44	0.00934
Arhgap26	1.44	0.00262
Nebl	1.43	0.00134
Plxnd1	1.43	0.0233
Plaur	1.43	0.0146
Pstpip1	1.43	0.0287
Zfp366	1.43	0.038
Abcg1	1.43	0.00466
Plpp3	1.42	0.0042
Fgfr3	1.42	0.0226
Fam155a	1.42	0.00479
9530052E02Rik	1.42	0.045
Galntl6	1.42	0.0051
Wwc1	1.42	0.00296
Paqr8	1.41	0.0138
Scly	1.41	0.0311
Adora1	1.41	0.0178
Coro2a	1.41	0.00328
Zfand4	1.41	0.00613
Mctp2	1.41	0.0127
Cntn5	1.41	0.0051
Mfsd12	1.41	0.0209
Slc38a6	1.41	0.00199
Kcnk10	1.41	0.00932
Bcl2l2	1.41	0.0252
Farp1	1.41	0.00157
Synj2	1.41	0.00315
Dtna	1.41	0.0024
Slc25a25	1.4	0.003
Mmd2	1.4	0.0121
Cntn6	1.4	0.00716
Arrdc4	1.4	0.036
Dlgap2	1.4	0.00767
Adgre5	1.4	0.0114
Galns	1.4	0.0113
Vcan	1.4	0.0181
Minar2	1.4	0.0482
Smim3	1.4	0.00919
Zfp804a	1.39	0.00197
Slc1a2	1.39	0.00269
Igdcc4	1.39	0.0204
Unc13c	1.39	0.0051
Me1	1.39	0.0105
B830012L14Rik	1.39	0.00381
Crtac1	1.39	0.0239
Arhgef4	1.38	0.00921
Chst10	1.38	0.0233
Ap1s3	1.38	0.0192
Shcbp1l	1.38	0.044
Gm13986	1.38	0.0478
Tnik	1.38	0.00157
Slc4a4	1.38	0.00264
Tgfbr3	1.38	0.0078
Ksr2	1.38	0.00587
Ap3b2	1.38	0.0226
Cdh13	1.38	0.00393
Lrmda	1.38	0.00932
Garem1	1.38	0.00333
Rab27b	1.38	0.011
Htr7	1.38	0.0314
Plekha6	1.37	0.0216
Kif26b	1.37	0.0161
Noct	1.37	0.0128
Ddx60	1.37	0.0033
Elovl4	1.37	0.042
Emb	1.37	0.007
Dlg5	1.37	0.0126
Plcxd3	1.37	0.00764
Shisa9	1.37	0.00399
Ezr	1.37	0.0247
Caskin1	1.37	0.0384
Pcsk5	1.37	0.00592
Sh3bgrl	1.37	0.00712
Drp2	1.37	0.0361
Sh3bp4	1.36	0.0218
Rnf152	1.36	0.0364
Hsd11b1	1.36	0.0387
Dgkz	1.36	0.00193
Chl1	1.36	0.00231
A330076H08Rik	1.36	0.00232
Pde7b	1.36	0.00309
Bicc1	1.36	0.0308
Shisa6	1.36	0.00637
Nalcn	1.36	0.00141
2700054A10Rik	1.36	0.0175
Nrxn1	1.36	0.00789
Dpysl3	1.36	0.0168
Gm19938	1.35	0.0145
Tnr	1.35	0.00199
Fmn2	1.35	0.00223
Kcnh1	1.35	0.00438
Cers6	1.35	0.00197
Trim30a	1.35	0.0044
Gsg1l	1.35	0.0246
Cdh8	1.35	0.0133
Dgke	1.35	0.00965
Bcl11b	1.35	0.00682
Ctsb	1.35	0.00132
Zfpm2	1.35	0.00445
Rps6ka2	1.35	0.00356
Chst1	1.34	0.0105
Zfp831	1.34	0.0115
Fat4	1.34	0.0284
Dab1	1.34	0.00653
Pcdh7	1.34	0.0039
Galnt18	1.34	0.00471
Col4a2	1.34	0.00921
Tenm3	1.34	0.018
Cpe	1.34	0.00141
Tox3	1.34	0.0376
Rora	1.34	0.00267
Gm12216	1.34	0.0113
Rtp4	1.34	0.0176
Ppp2r2b	1.34	0.00322
Dok6	1.34	0.00248
Klf8	1.34	0.0166
Fmnl2	1.33	0.00378
Tent5c	1.33	0.00427
Cd52	1.33	0.0279
Gabra2	1.33	0.00315
Antxr1	1.33	0.00567
Usp18	1.33	0.00516
Gnptab	1.33	0.00342
Adam19	1.33	0.0105
Galc	1.33	0.00469
Gm26839	1.33	0.041
Lyst	1.33	0.00226
Plpp1	1.33	0.00338
Clybl	1.33	0.00267
Epb41l3	1.33	0.00176
Erbb4	1.32	0.00256
Alpk1	1.32	0.0097
Shank2	1.32	0.0226
Shisa5	1.32	0.0109
Uhrf1bp1l	1.32	0.00447
Arhgap44	1.32	0.0233
Fam20a	1.32	0.0308
Prkd1	1.32	0.00726
Hcn1	1.32	0.00267
Ece2	1.32	0.0295
Lsamp	1.32	0.00874
Robo2	1.32	0.00315
Khdrbs2	1.31	0.00333
Fn1	1.31	0.006
Cntnap5a	1.31	0.00523
Cd247	1.31	0.029
Adar	1.31	0.00227
Grin3a	1.31	0.00341
Adgrl3	1.31	0.00371
Thsd7a	1.31	0.00263
Gabrg3	1.31	0.009
Sorl1	1.31	0.00144
Adarb1	1.31	0.00248
Cacng4	1.31	0.0285
Mboat2	1.31	0.00315
Psat1	1.31	0.0184
Lipa	1.31	0.00435
Tenm1	1.31	0.00657
Tead1	1.3	0.00975
Csgalnact1	1.3	0.00651
Fyn	1.3	0.00184
Rhbdf2	1.3	0.0179
Pygl	1.3	0.0187
Rhoj	1.3	0.0416
Carmil1	1.3	0.00209
Sidt1	1.3	0.0198
Grik1	1.3	0.00227
Col19a1	1.29	0.00867
Fgf2	1.29	0.0294
Kcnn3	1.29	0.0144
Gng12	1.29	0.00278
Kirrel3	1.29	0.00528
Pkib	1.29	0.00479
Abr	1.29	0.00315
Slc39a14	1.29	0.00913
Dgkg	1.29	0.00521
H2-D1	1.29	0.00295
9630014M24Rik	1.29	0.0102
Atrnl1	1.29	0.00648
Pam	1.28	0.00278
Mapkapk2	1.28	0.00465
Celsr2	1.28	0.0455
Gm26691	1.28	0.0423
Slc44a5	1.28	0.0271
Megf9	1.28	0.00995
Erc1	1.28	0.00162
Gpm6a	1.28	0.00174
Gm10649	1.28	0.0344
Dock6	1.28	0.0175
Vps13c	1.28	0.00197
Sh3rf3	1.28	0.0035
Gria1	1.28	0.00356
Trim9	1.28	0.00197
Ntrk2	1.28	0.003
Zfp395	1.28	0.0211
Abat	1.28	0.0115
B430306N03Rik	1.28	0.0323
Dmd	1.28	0.00988
Eda	1.28	0.00673
Pak3	1.28	0.00303
Kcnj3	1.27	0.00267
Gpd2	1.27	0.0051
Mecom	1.27	0.0435
Slc7a14	1.27	0.02
Astn2	1.27	0.00353
Dpp6	1.27	0.0109
Tecpr1	1.27	0.00273
Tspan12	1.27	0.0488
A230057D06Rik	1.27	0.00259
Tnfaip2	1.27	0.0498
Gpc6	1.27	0.0119
Myo10	1.27	0.0105
Dlgap1	1.27	0.0146
Hectd2	1.27	0.00376
Cyb5r1	1.26	0.0258
Cacna1e	1.26	0.00396
Nlgn1	1.26	0.00643
Schip1	1.26	0.00512
Abca1	1.26	0.0115
Galnt17	1.26	0.012
Mapkapk3	1.26	0.0113
Sec14l2	1.26	0.0372
Scpep1	1.26	0.0083
Cep128	1.26	0.0142
Adk	1.26	0.00326
Dscam	1.26	0.0103
Fgf13	1.26	0.00367
Xkr4	1.25	0.00475
Dpp4	1.25	0.0201
Pde1a	1.25	0.00932
Ankrd6	1.25	0.00895
Pianp	1.25	0.0295
Ncapd2	1.25	0.0356
Slco3a1	1.25	0.00231
Gm4070	1.25	0.0334
Unc5d	1.25	0.00881
Slc35f3	1.25	0.0122
Tenm2	1.25	0.0115
Erc2	1.25	0.00671
Ppp3cc	1.25	0.00358
Dennd3	1.25	0.0377
Eif2ak2	1.25	0.00614
Pip5k1b	1.25	0.00458
Adam23	1.24	0.00218
Esrrg	1.24	0.00672
Zfp385b	1.24	0.0104
Mapk10	1.24	0.00227
Dgki	1.24	0.00356
Sfxn5	1.24	0.00335
Hebp1	1.24	0.0161
Luzp2	1.24	0.00544
Gm45159	1.24	0.031
Kif1c	1.24	0.0138
Sox9	1.24	0.0488
Nampt	1.24	0.00591
Mdga2	1.24	0.00511
Itgb8	1.24	0.0165
Adarb2	1.24	0.0246
Ptprg	1.24	0.00263
Cdh12	1.24	0.00983
Fam135b	1.24	0.0101
Epha6	1.24	0.0103
Rgs20	1.23	0.0028
Adgrb3	1.23	0.00712
Nrp2	1.23	0.00184
Dpp10	1.23	0.0226
Hhat	1.23	0.0141
Prdm16	1.23	0.0472
Ppargc1a	1.23	0.00435
Nwd2	1.23	0.023
Rilpl2	1.23	0.0214
Wipf3	1.23	0.0115
Lrrtm4	1.23	0.00877
Brsk1	1.23	0.0136
Cadm1	1.23	0.00435
Smad6	1.23	0.042
Grm1	1.23	0.00333
Wnk2	1.23	0.00532
Gm33228	1.23	0.022
Chrm1	1.23	0.0372
Prkg1	1.23	0.00443
Atp2b3	1.23	0.0118
Epb41l5	1.22	0.0272
Rgs7	1.22	0.00699
Tpd52	1.22	0.00371
Ptpn3	1.22	0.00828
Cntnap2	1.22	0.0064
Pde3a	1.22	0.0372
Arnt2	1.22	0.00267
Mfap3l	1.22	0.0164
Pgr	1.22	0.0174
Clstn2	1.22	0.00316
Mgat4c	1.22	0.00233
Clcn7	1.22	0.0113
Efna5	1.22	0.00405
Prr16	1.22	0.0136
Ppargc1b	1.22	0.00569
Lrrc4c	1.21	0.00975
Plcb4	1.21	0.00576
Epha10	1.21	0.0168
Csmd2	1.21	0.0148
Ppat	1.21	0.0413
Coro1c	1.21	0.00386
Tenm4	1.21	0.0159
Hs3st4	1.21	0.0033
Mt2	1.21	0.0127
Chst2	1.21	0.0224
Eya4	1.21	0.00353
Hs3st5	1.21	0.0276
Dapk1	1.21	0.0037
Arhgef3	1.21	0.00462
Gpr137c	1.21	0.0037
Ghr	1.21	0.00367
Ccbe1	1.21	0.0413
Cnih3	1.2	0.0484
Gyg	1.2	0.0428
Kcnd3	1.2	0.0137
Zfp462	1.2	0.00269
Srgap3	1.2	0.00269
Sh3rf1	1.2	0.00527
Rab3c	1.2	0.0273
Cadm2	1.2	0.0135
Sorbs1	1.2	0.00199
Il1rapl1	1.2	0.0144
Myoc	1.19	0.00979
Mmp16	1.19	0.00421
Lingo2	1.19	0.0174
Ptpn13	1.19	0.0331
Chrm2	1.19	0.00809
Csmd1	1.19	0.0132
Opcml	1.19	0.00967
Mmd	1.19	0.00567
Nrcam	1.19	0.00333
Dtnbp1	1.19	0.00312
Lrrc3b	1.19	0.0212
B930095G15Rik	1.19	0.0266
Gm1604a	1.19	0.0443
Man2a1	1.19	0.0068
Mapk4	1.19	0.0102
B3galt1	1.18	0.00428
Sestd1	1.18	0.00857
Plcb1	1.18	0.0117
Macrod2	1.18	0.00653
Jakmip1	1.18	0.0131
Grm8	1.18	0.00771
Cpeb1	1.18	0.00331
Galnt7	1.18	0.00523
Vstm2a	1.18	0.0121
Srebf1	1.18	0.0427
Pvt1	1.18	0.00438
Cntn1	1.18	0.011
Celf4	1.18	0.0178
Aff2	1.18	0.0033
Tmem47	1.18	0.0146
Frmpd3	1.18	0.0312
Negr1	1.17	0.0086
Rusc2	1.17	0.00648
Arap2	1.17	0.00317
Tpst1	1.17	0.0111
Kcnd2	1.17	0.0207
Lmtk3	1.17	0.0387
Filip1	1.17	0.0451
Slc35f1	1.17	0.00301
Ppfia2	1.17	0.00633
Syt1	1.17	0.0209
Chrm3	1.17	0.00724
Rnaseh2b	1.17	0.0219
Pcdh17	1.17	0.00646
Nell2	1.17	0.00659
Clip4	1.17	0.021
Rit2	1.17	0.00327
Stx3	1.17	0.0213
Cemip2	1.17	0.011
Lrrn2	1.16	0.0179
Lamc1	1.16	0.00464
Raver2	1.16	0.0254
Lgi2	1.16	0.0453
Galnt9	1.16	0.0191
Rasa4	1.16	0.00874
Iqsec1	1.16	0.00466
Pparg	1.16	0.0215
Rfx1	1.16	0.0283
Cuedc1	1.16	0.0217
Slc24a4	1.16	0.0169
Gm6145	1.16	0.0385
Fhod3	1.16	0.026
Rorb	1.16	0.01
A930007I19Rik	1.16	0.00665
Pcgf5	1.16	0.00563
Mov10	1.15	0.0266
Caln1	1.15	0.00376
Cntn4	1.15	0.0164
St8sia1	1.15	0.0189
Grm5	1.15	0.00799
Gdpd5	1.15	0.0278
Fstl4	1.15	0.0148
Asic2	1.15	0.0115
Tex2	1.15	0.00435
Lrfn5	1.15	0.00892
Ptprn2	1.15	0.00755
Tent4a	1.15	0.00983
Nrg3	1.15	0.0185
Fgf12	1.15	0.0121
Ppard	1.15	0.00617
Slc16a2	1.15	0.00738
Serpine2	1.14	0.00296
Cntnap5b	1.14	0.0115
Abtb2	1.14	0.0309
Sulf2	1.14	0.0073
Epha5	1.14	0.00892
Tmem150c	1.14	0.0228
Dnaaf5	1.14	0.0403
Jazf1	1.14	0.00527
Sptbn4	1.14	0.0233
Grik2	1.14	0.006
Cd180	1.14	0.00637
Ctnnd2	1.14	0.0052
Lrrk2	1.14	0.00496
Htr1f	1.14	0.0233
Hunk	1.14	0.0385
Ttc39c	1.14	0.0146
Enah	1.13	0.00263
Slc16a1	1.13	0.0268
Gabbr2	1.13	0.00621
Ctnna2	1.13	0.00617
Clec2d	1.13	0.0187
Snhg14	1.13	0.00532
A230006K03Rik	1.13	0.0149
Cers4	1.13	0.00637
Gja1	1.13	0.017
Kcnip1	1.13	0.00643
Pitpnc1	1.13	0.0133
2023-09-09	1.13	0.0243
Prkch	1.13	0.00576
Hs6st3	1.13	0.0412
Ankrd33b	1.13	0.00881
Ift80	1.12	0.0211
Serpini1	1.12	0.0144
Olfm3	1.12	0.0101
Reck	1.12	0.02
Agbl4	1.12	0.0136
Alms1	1.12	0.011
Nell1	1.12	0.0166
Syt17	1.12	0.0293
Sgcz	1.12	0.0286
Mlip	1.12	0.00431
Anks1b	1.12	0.0101
Kcnc2	1.12	0.00312
5730522E02Rik	1.12	0.00713
Tmem63c	1.12	0.0204
Rian	1.12	0.00548
Pfkp	1.12	0.00919
Cadps	1.12	0.0103
St3gal1	1.12	0.0154
Vim	1.11	0.0104
Ralyl	1.11	0.0121
Fut9	1.11	0.0076
Plekhm2	1.11	0.00357
Rasgef1b	1.11	0.00331
Herc6	1.11	0.00782
Grik5	1.11	0.0205
Nrg1	1.11	0.0327
Sipa1l2	1.11	0.00748
Snap91	1.11	0.00651
Tmtc2	1.11	0.00386
Slc1a4	1.11	0.044
Myh10	1.11	0.0119
Ankfn1	1.11	0.0242
Adcy2	1.11	0.019
Nim1k	1.11	0.0144
Cacna2d3	1.11	0.0144
Fgf14	1.11	0.0194
Tnk2	1.11	0.0137
Atp6v1a	1.11	0.00632
Nfkbiz	1.11	0.006
Ttbk1	1.11	0.0241
Mtcl1	1.11	0.0137
Fam78b	1.1	0.0165
Stk39	1.1	0.00401
Ryr3	1.1	0.0359
Sema6d	1.1	0.00335
Unc5c	1.1	0.00319
Adgrb2	1.1	0.0259
Kcnip4	1.1	0.03
Sobp	1.1	0.0165
Osbpl8	1.1	0.00648
Gas7	1.1	0.00637
Syne2	1.1	0.0317
Mirg	1.1	0.0317
Enox1	1.1	0.00549
Tafa5	1.1	0.00769
Diaph1	1.1	0.0115
Kcnq5	1.09	0.0115
Map2	1.09	0.00561
Nmnat2	1.09	0.0068
Gpr158	1.09	0.0226
D430041D05Rik	1.09	0.00944
Rxfp1	1.09	0.0323
Mast1	1.09	0.0469
Ntm	1.09	0.0206
Tmem108	1.09	0.0051
Gabrb2	1.09	0.00435
Slc38a10	1.09	0.00763
Syt16	1.09	0.00727
Fam107a	1.09	0.0423
Thrb	1.09	0.0168
Clu	1.09	0.00393
Robo1	1.09	0.00698
Ptchd4	1.09	0.00422
Gpam	1.09	0.0368
Sntg1	1.08	0.00576
Tbc1d8	1.08	0.00457
Pgap1	1.08	0.0125
Itga8	1.08	0.0175
Lrp1b	1.08	0.00949
Rbms1	1.08	0.00443
Rapgef4	1.08	0.00985
Man1c1	1.08	0.00763
Strip2	1.08	0.0424
Ccser1	1.08	0.00533
Pdzrn3	1.08	0.0179
Usp29	1.08	0.0217
Fgfr1	1.08	0.0246
Aig1	1.08	0.0051
Pcbp3	1.08	0.0245
Pik3ip1	1.08	0.0424
Nectin3	1.08	0.017
Rnf149	1.07	0.00671
Clvs1	1.07	0.0266
Frmd3	1.07	0.0278
Sez6l	1.07	0.0306
Cux1	1.07	0.00851
Pdgfa	1.07	0.0221
Tafa1	1.07	0.0278
Ankrd27	1.07	0.00901
Spock3	1.07	0.00553
Syne1	1.07	0.00376
Gm26740	1.07	0.00418
F730043M19Rik	1.07	0.0214
Akap6	1.07	0.00496
Kcnh5	1.07	0.0213
Fbxl7	1.07	0.0384
Cnnm1	1.07	0.0205
Mfsd6	1.06	0.0162
Spats2l	1.06	0.0348
Atp2b4	1.06	0.0113
Ccdc148	1.06	0.00859
Nol4l	1.06	0.00623
Myt1	1.06	0.0344
Ephb2	1.06	0.0217
Sh3bp2	1.06	0.00806
Srrm4	1.06	0.0324
Adamts17	1.06	0.0414
Me3	1.06	0.00661
Dlg2	1.06	0.0247
Prmt2	1.06	0.0305
Klhl29	1.06	0.0109
Ryr2	1.06	0.00914
Pdzrn4	1.06	0.00749
Tmem117	1.06	0.0172
Rbfox1	1.06	0.0246
Ncam2	1.06	0.00587
Dcc	1.06	0.00393
Gfra1	1.06	0.0338
Astn1	1.05	0.00316
Prdx6	1.05	0.00749
Sptan1	1.05	0.00821
Kcnh7	1.05	0.00748
Atp8b2	1.05	0.0283
Tmtc1	1.05	0.0168
Arhgef7	1.05	0.00637
Sesn3	1.05	0.00572
Myrip	1.05	0.0094
Gm28905	1.05	0.00818
Bcl11a	1.05	0.0105
Scn8a	1.05	0.0168
Stxbp5l	1.05	0.00994
Pcdhga12	1.05	0.0476
Ahnak	1.05	0.0109
St8sia4	1.04	0.00717
Osbpl6	1.04	0.034
Morrbid	1.04	0.0138
Cdh4	1.04	0.0204
Ptprd	1.04	0.036
Mllt3	1.04	0.00367
Mthfr	1.04	0.0186
Ntrk3	1.04	0.0128
Fat1	1.04	0.0271
Stox2	1.04	0.00532
Ppp1r14c	1.04	0.0174
Syn3	1.04	0.0115
Tbc1d30	1.04	0.0261
Id2	1.04	0.0136
Gfod1	1.04	0.00948
Parp10	1.04	0.0268
Mgat3	1.04	0.0338
Chsy3	1.04	0.00748
Acsl3	1.03	0.0078
Akt3	1.03	0.00637
Galnt13	1.03	0.0094
Sema3e	1.03	0.00953
Scarb1	1.03	0.0212
Dync1i1	1.03	0.024
Lncpint	1.03	0.0047
Grm7	1.03	0.0152
Tulp3	1.03	0.0247
Ppfibp1	1.03	0.00572
Dscaml1	1.03	0.00457
Dmxl2	1.03	0.0079
Nedd4	1.03	0.004
Pcdh15	1.03	0.0114
Rbfox3	1.03	0.0215
Ly86	1.03	0.0103
Epha3	1.03	0.0263
Cd48	1.02	0.0135
B2m	1.02	0.0041
Gm26871	1.02	0.00527
Tspan5	1.02	0.00758
Lrrc7	1.02	0.0148
Nfib	1.02	0.0037
Gm1043	1.02	0.0218
Hvcn1	1.02	0.0203
Grid2	1.02	0.0179
Cfap54	1.02	0.0273
Susd6	1.02	0.00659
Ttc7b	1.02	0.00783
Spock1	1.02	0.00658
Kcnma1	1.02	0.012
Cdh18	1.02	0.011
Nipal2	1.02	0.0361
Lpp	1.02	0.0102
Kalrn	1.02	0.0278
Parp9	1.02	0.0143
Kcnj6	1.02	0.00722
Rab11fip3	1.02	0.00481
Pacsin1	1.02	0.0136
Adamts10	1.02	0.0169
Map3k20	1.01	0.0187
F3	1.01	0.0297
Tmem178b	1.01	0.00591
Apba2	1.01	0.0218
Fam189a1	1.01	0.0462
Cyfip2	1.01	0.0166
Ripor2	1.01	0.00621
BC005537	1.01	0.00811
Tnfrsf19	1.01	0.0214
Dzip1	1.01	0.0136
Samd12	1.01	0.0119
Kcnq3	1.01	0.0094
Abcd2	1.01	0.00591
Per2	1	0.0444
Scn1a	1	0.0076
Epb41l1	1	0.0159
Usp53	1	0.0132
Slc7a1	1	0.0195
Kcnq1ot1	1	0.00592
Zmat4	1	0.0331
Lars2	1	0.046
Lrrc20	1	0.0294
Wscd2	0.999	0.0452
Fam49a	0.999	0.00976
Mir670hg	0.998	0.039
Cntnap4	0.997	0.0168
Ercc6	0.997	0.0102
Samd4	0.997	0.0107
Camk4	0.997	0.018
A830018L16Rik	0.996	0.00617
Plekha5	0.996	0.0058
Gm28175	0.995	0.0294
Myo9b	0.995	0.00621
Cadps2	0.994	0.0244
A330008L17Rik	0.994	0.0499
Adcy1	0.994	0.0362
Timp2	0.993	0.0106
Gpr45	0.992	0.0348
Hdac4	0.992	0.0053
Rnf150	0.992	0.00601
Hmgcll1	0.991	0.00726
Osbpl3	0.989	0.0102
Map3k1	0.988	0.00993
5330417C22Rik	0.987	0.0258
Gm49678	0.987	0.0294
Tmem120b	0.986	0.019
Cacnb4	0.985	0.0156
Mb21d2	0.984	0.0222
Nxpe3	0.984	0.0207
Sergef	0.983	0.0141
Sdc2	0.983	0.0227
Shank3	0.983	0.0204
Rabgap1l	0.98	0.0049
Slc4a10	0.98	0.0153
Foxn2	0.98	0.0198
Cep112	0.977	0.00671
Sacs	0.977	0.0149
Rasgrf1	0.976	0.0346
Cdh6	0.976	0.0355
Sorcs3	0.976	0.026
Ppm1h	0.975	0.0135
Klhl6	0.975	0.00815
Sphkap	0.974	0.0113
Slc35f4	0.974	0.0132
Nedd4l	0.973	0.0058
Mark1	0.971	0.0246
Kcnq2	0.971	0.0174
Zfhx4	0.971	0.0332
Inpp5a	0.971	0.00935
Parp11	0.97	0.017
Atp11a	0.97	0.0153
Plppr5	0.969	0.0111
Nrxn3	0.969	0.0377
Bicd1	0.968	0.00919
Naaladl2	0.967	0.0173
Zhx2	0.967	0.0279
Ctdspl	0.964	0.00659
Kcnb2	0.963	0.0387
Elf2	0.963	0.0122
Frmd6	0.963	0.0321
Nin	0.962	0.00783
Pknox2	0.961	0.0113
Hacd2	0.961	0.00552
Slc20a1	0.96	0.042
4930402H24Rik	0.96	0.0051
Map3k13	0.96	0.0188
Scn2a	0.959	0.0135
Otud7a	0.958	0.0174
Rbpms	0.957	0.0169
Lgr4	0.956	0.0211
Pcx	0.956	0.0294
Lrch2	0.955	0.0213
Sparcl1	0.954	0.00663
Anxa6	0.953	0.0212
Flrt2	0.953	0.00572
Satb2	0.952	0.0439
Tshz3	0.952	0.0242
Ube2e2	0.952	0.0117
Cnksr2	0.952	0.0254
Tmem132b	0.951	0.00874
Rgs6	0.951	0.015
Rab30	0.95	0.0184
Cry2	0.949	0.0306
Plek	0.947	0.00597
Hip1	0.945	0.0107
Brinp3	0.943	0.00801
Trpc1	0.943	0.0128
Plekha1	0.942	0.00662
Ak5	0.941	0.0162
Slc27a1	0.939	0.0161
Rgs17	0.939	0.0163
Uck2	0.938	0.0428
Gas6	0.938	0.0133
Tnip1	0.938	0.029
Ero1l	0.938	0.038
Dtnb	0.937	0.00498
Lmtk2	0.936	0.0122
Pde1c	0.936	0.015
Adam22	0.935	0.00953
Wasf1	0.935	0.0119
Msra	0.935	0.0134
Jakmip2	0.935	0.0104
Fam219a	0.934	0.00619
Cntn3	0.934	0.0126
Ablim1	0.934	0.0051
Rims1	0.933	0.0113
Kcnt2	0.933	0.024
5330434G04Rik	0.933	0.0094
Gnao1	0.932	0.00637
Dock3	0.932	0.0118
Acyp2	0.932	0.00829
Tanc1	0.931	0.0169
Runx1t1	0.931	0.0181
Ranbp17	0.931	0.0276
Itsn1	0.931	0.0237
Gphn	0.93	0.0165
2210408F21Rik	0.929	0.00637
Mbd2	0.929	0.0105
B3gnt2	0.928	0.0131
Unc80	0.927	0.0122
Neto1	0.926	0.0211
Thoc5	0.925	0.0403
Dgkb	0.925	0.00907
Cacng3	0.924	0.0167
Slc2a13	0.924	0.0193
Klhl32	0.923	0.00921
Foxp2	0.923	0.0116
Slc8b1	0.92	0.0478
Utrn	0.92	0.0146
Reps2	0.92	0.0201
Gm14636	0.919	0.0442
Adamts3	0.918	0.0228
Arfgef2	0.917	0.0086
Gm38393	0.917	0.0182
Cpeb4	0.917	0.0119
Lmln	0.917	0.0213
Cacna2d1	0.916	0.0198
Frmpd4	0.916	0.0249
Trak1	0.914	0.00932
Xkr6	0.914	0.00617
Pde10a	0.914	0.0425
Nrg2	0.913	0.024
Ralgapa2	0.912	0.00587
Galnt14	0.912	0.0246
Gm11613	0.911	0.0382
St6gal1	0.911	0.0114
Ptprf	0.91	0.0433
Hecw1	0.91	0.0201
Gm12905	0.909	0.0201
Gabrb3	0.909	0.0314
Arhgap18	0.909	0.0112
Neto2	0.907	0.0342
Ppm1e	0.907	0.0125
Bicdl1	0.906	0.024
Fam169a	0.906	0.0387
Rbfox2	0.906	0.00749
Ehbp1	0.905	0.00894
Msi2	0.905	0.0173
Gda	0.905	0.0202
Kif1a	0.901	0.0166
Meis2	0.9	0.0285
Zc2hc1a	0.9	0.0142
Limch1	0.9	0.00591
Cacna1c	0.9	0.0278
Hook1	0.899	0.0494
C030034L19Rik	0.898	0.0413
Sv2b	0.898	0.0221
Sh3gl2	0.897	0.0308
Sgip1	0.897	0.0218
Itpr1	0.897	0.0103
Gm9801	0.897	0.0218
Syt14	0.896	0.0113
Pitpnm2	0.895	0.0223
Atp6v1b2	0.895	0.00713
Rims2	0.895	0.0149
Synpr	0.893	0.0223
Herc3	0.892	0.00763
2010300C02Rik	0.891	0.0268
Pik3r4	0.89	0.0299
Fam13c	0.89	0.00983
Grin1	0.889	0.0349
Cdk14	0.889	0.00889
Car10	0.889	0.00979
Mical2	0.888	0.0473
Hivep2	0.888	0.021
Cpeb3	0.888	0.00599
Impad1	0.887	0.0428
Nyap2	0.886	0.0231
Dclk1	0.886	0.021
Cpne8	0.886	0.0345
Pkia	0.885	0.00988
Parp14	0.885	0.0102
Dcaf6	0.884	0.00763
Prkcg	0.884	0.0344
Ncald	0.884	0.0131
Smc4	0.882	0.0433
Pbxip1	0.881	0.0189
Brinp1	0.88	0.0226
Susd1	0.878	0.0403
Ctsd	0.878	0.00701
Prkag2	0.877	0.00752
Syn2	0.877	0.0304
Ncoa1	0.877	0.0104
Dgkh	0.877	0.0094
2023-09-06	0.877	0.0397
Amph	0.876	0.00896
Kif5c	0.875	0.016
Rufy3	0.875	0.00837
Lin7a	0.875	0.0416
Ahcyl2	0.874	0.0081
B230209E15Rik	0.874	0.0192
Zdhhc3	0.873	0.039
Cacna1d	0.873	0.00889
Pcdh11x	0.873	0.0113
Ddx31	0.872	0.00882
Mtus2	0.872	0.0194
Cdc14b	0.872	0.0125
Pi4ka	0.872	0.0121
Asap1	0.871	0.0157
Mcc	0.871	0.0319
Hdac9	0.87	0.0165
Ms4a6c	0.87	0.0246
Nova2	0.868	0.0257
Mpp1	0.868	0.042
1700025G04Rik	0.867	0.0154
Sorbs2	0.867	0.0266
Pcnx4	0.867	0.0434
Wdr91	0.866	0.0379
Ppp4r4	0.865	0.032
Adgrl4	0.861	0.0227
Nars2	0.861	0.0425
Limd1	0.861	0.0328
Znrf3	0.86	0.0216
Zfp704	0.859	0.026
Clpb	0.859	0.02
Camta1	0.857	0.0115
Hdac7	0.857	0.0179
Bmerb1	0.857	0.026
C530008M17Rik	0.856	0.0268
Srrm3	0.856	0.0356
Lrrc49	0.856	0.0305
Lonrf2	0.855	0.0464
Pgm2l1	0.855	0.0197
Cmip	0.854	0.0164
Crtc3	0.852	0.0094
Hnrnpll	0.852	0.0107
Kcnn2	0.852	0.0151
Coro2b	0.851	0.0299
Sel1l3	0.85	0.0148
Rasgef1a	0.85	0.0429
Sgpl1	0.85	0.021
Dhrs3	0.848	0.0178
Pola1	0.848	0.0155
Atp9a	0.847	0.0428
Pxdn	0.847	0.0378
Scn3a	0.846	0.0265
Abca8b	0.846	0.0332
Fzd3	0.843	0.0368
Atp1a2	0.842	0.0403
Ldb2	0.842	0.015
Akap17b	0.841	0.0314
Pip5k1c	0.839	0.0223
Pkm	0.838	0.0152
Neat1	0.837	0.0279
Pprc1	0.837	0.0385
Tecpr2	0.836	0.0141
Cdh10	0.836	0.0173
Sptbn1	0.835	0.0144
Me2	0.835	0.037
Ano3	0.834	0.0376
Zc3hav1	0.834	0.0173
Osbp2	0.834	0.0488
Shc3	0.834	0.0174
Magi2	0.832	0.0244
Arhgap20	0.832	0.0233
Glce	0.832	0.0365
B230334C09Rik	0.83	0.0336
Dennd5b	0.83	0.0212
Soat1	0.828	0.0187
Agap2	0.828	0.0484
Coro7	0.828	0.0232
Cblb	0.828	0.0283
Wdr7	0.828	0.00861
Nxpe4	0.827	0.0332
Elovl5	0.827	0.0309
Nlrc3	0.827	0.0349
Tbc1d4	0.826	0.0115
Nckap1	0.825	0.0382
Gas2	0.825	0.0355
Itpkb	0.824	0.026
Clip1	0.824	0.00938
Vwa8	0.824	0.00993
Snx7	0.823	0.0277
P2rx4	0.823	0.019
0610010F05Rik	0.822	0.0258
Mllt6	0.822	0.0263
Adap1	0.821	0.0162
C130071C03Rik	0.821	0.00889
Dnm1	0.82	0.0429
Esyt2	0.82	0.0108
Nol4	0.819	0.00949
Hook2	0.818	0.0426
Gabrg2	0.818	0.0488
Map1b	0.818	0.0246
Stim2	0.817	0.0243
Mospd2	0.815	0.0264
Lrp12	0.814	0.0262
Igsf11	0.813	0.0351
St7	0.812	0.0214
Gse1	0.812	0.00896
Gria4	0.812	0.0228
Mfhas1	0.811	0.0241
Pclo	0.81	0.0173
Ankrd26	0.809	0.0325
Ddi2	0.808	0.0154
Auts2	0.808	0.0331
Csrnp3	0.807	0.028
Gucy1a2	0.807	0.026
Mta3	0.807	0.0164
Pard3	0.806	0.0262
Cobl	0.806	0.0204
Prune2	0.805	0.0178
Anxa5	0.803	0.0423
Tmem178	0.803	0.0173
Traf3	0.802	0.0259
Fcgr2b	0.801	0.0215
Slc44a1	0.801	0.0124
Flvcr1	0.8	0.0322
Por	0.799	0.0263
Nup93	0.799	0.0146
Xpo6	0.798	0.0173
Aak1	0.797	0.011
Mroh1	0.797	0.0194
Aopep	0.796	0.0141
B3glct	0.795	0.0283
Acsl6	0.794	0.0278
Pfkl	0.793	0.0424
Myt1l	0.793	0.024
Mrtfa	0.793	0.0161
Foxo1	0.792	0.0321
Tmem132d	0.792	0.0203
Gsr	0.791	0.0319
Rnf121	0.79	0.0236
Ift57	0.79	0.0414
Spata6	0.789	0.0388
Ube2o	0.788	0.0406
Gmds	0.787	0.0139
Grk5	0.786	0.026
Cdk9	0.784	0.0455
Gabra4	0.784	0.043
Gdpd1	0.784	0.0428
Fgd4	0.784	0.0198
Dnmt3a	0.783	0.0205
Grik4	0.781	0.0182
Ramp1	0.78	0.0435
Wsb2	0.78	0.0332
Socs6	0.78	0.0215
Inpp4a	0.778	0.0163
Trim14	0.777	0.0259
Agap3	0.777	0.0384
Lat2	0.777	0.0377
Lrmp	0.776	0.0214
Col4a1	0.776	0.0483
Npas2	0.775	0.0262
Pfkfb3	0.775	0.0329
Srgap1	0.775	0.0259
Epsti1	0.774	0.0366
Slc9a7	0.774	0.03
Phka1	0.774	0.0483
Agap1	0.772	0.0196
Spink10	0.772	0.0463
Relb	0.771	0.0295
Mfn1	0.77	0.0384
Shtn1	0.77	0.0121
Cdr1os	0.77	0.0204
Asph	0.769	0.0302
Arfgef3	0.769	0.0225
3110039M20Rik	0.769	0.0451
Mob2	0.768	0.0345
Med27	0.767	0.0175
Hspa4l	0.767	0.0466
Ncam1	0.766	0.0138
Nln	0.765	0.0283
Atxn1	0.764	0.0212
Prrc2b	0.762	0.0128
Dnajb14	0.761	0.0414
Ccdc30	0.76	0.0417
Ephb1	0.76	0.0173
Mrc2	0.76	0.041
Fndc3b	0.759	0.0218
Nptn	0.759	0.0194
Clasp1	0.757	0.0168
Dclk2	0.757	0.0174
Chchd6	0.757	0.0268
Rev3l	0.757	0.0142
Lrrc8d	0.756	0.023
Ric1	0.756	0.0176
Sik3	0.755	0.02
Pdzd2	0.754	0.0244
Unc13b	0.751	0.036
Mpdz	0.751	0.0373
Zfp516	0.751	0.0428
Slc35d1	0.75	0.0428
Sbno2	0.75	0.0193
Lrp8	0.749	0.0429
Tgfbr2	0.749	0.0203
Phactr3	0.748	0.0172
Faf1	0.748	0.0144
Spon1	0.748	0.0235
Fam184a	0.748	0.0371
Fbxo34	0.748	0.0167
Mrtfb	0.748	0.022
Pcyt1a	0.745	0.0372
Pbx1	0.743	0.0252
Gucy1b1	0.742	0.0359
Ipcef1	0.742	0.019
Abhd2	0.741	0.02
Focad	0.74	0.0152
Ubr4	0.74	0.0241
Gpi1	0.738	0.0213
Dync2h1	0.738	0.0159
Catspere2	0.736	0.0218
Gnas	0.734	0.0159
Dgkd	0.73	0.0203
Arl15	0.73	0.0247
Kctd16	0.73	0.0264
Nmnat3	0.729	0.0361
Apaf1	0.729	0.0271
Cyth1	0.728	0.0249
Ilrun	0.728	0.0306
Cap2	0.727	0.0452
Arhgef28	0.724	0.0314
Prmt3	0.722	0.0451
Fam214a	0.722	0.0218
Vps18	0.721	0.0425
Rragc	0.721	0.0357
Trim30d	0.721	0.0399
Cdh2	0.721	0.0162
Nt5dc3	0.72	0.0355
Pcnx	0.72	0.0181
Tusc3	0.719	0.031
Klhl7	0.718	0.0226
Amz1	0.718	0.0414
Apex2	0.718	0.0279
Snx10	0.716	0.0268
Afg3l2	0.716	0.0322
4931406P16Rik	0.715	0.0228
Acer3	0.715	0.0235
Socs7	0.714	0.0266
Rasal2	0.713	0.0209
Ica1	0.713	0.0413
Golga4	0.713	0.0204
Cd63	0.713	0.033
Magi3	0.712	0.0177
Plekhm3	0.711	0.0184
Fam171a1	0.711	0.0303
Slc9a1	0.711	0.0348
Rab27a	0.711	0.0247
Greb1l	0.709	0.0467
Usp25	0.708	0.0235
Btbd9	0.708	0.0324
Dym	0.707	0.0166
Sorcs1	0.707	0.0217
Ptpn2	0.706	0.0298
Mpped2	0.705	0.0338
Fam120a	0.705	0.0342
Fto	0.704	0.0207
Pcdh10	0.702	0.04
Lmbr1	0.702	0.0263
Vti1a	0.699	0.0226
Hectd4	0.698	0.0178
Suclg2	0.697	0.0316
Osbpl2	0.696	0.048
Baz2a	0.696	0.0249
Epg5	0.696	0.0397
Lrrfip1	0.695	0.0201
Zcwpw2	0.695	0.0489
Zfyve26	0.695	0.0377
Gsap	0.694	0.0242
Flt1	0.694	0.0262
S100pbp	0.692	0.0294
Glb1	0.692	0.0399
Bbx	0.692	0.0263
Ptpn4	0.691	0.0179
Wipf1	0.691	0.0393
Slfn8	0.69	0.044
Eftud2	0.69	0.0331
Odf2l	0.689	0.0424
Phf8	0.688	0.0354
Fnip1	0.687	0.0341
Ptk2	0.687	0.0355
Cttnbp2	0.686	0.0413
Adcy9	0.686	0.0227
Dcx	0.686	0.0413
Nav1	0.685	0.0187
Mcph1	0.685	0.0322
Tada2a	0.685	0.042
Chmp4b	0.683	0.046
Trim37	0.683	0.0365
Rab40c	0.683	0.0333
Elavl2	0.682	0.0423
Elavl4	0.682	0.0302
Chpt1	0.682	0.044
Snca	0.681	0.0482
Cntln	0.68	0.0397
Lrrtm3	0.68	0.0328
Mtmr12	0.68	0.0495
Nsmce2	0.678	0.0352
Yeats2	0.678	0.0224
Dlg4	0.677	0.0413
Atxn10	0.677	0.0186
Klf9	0.676	0.0293
Epha4	0.674	0.0393
Gm3764	0.674	0.0209
Trhde	0.673	0.0295
Prnp	0.672	0.0435
Stx8	0.671	0.03
Rnf144b	0.671	0.0292
Afdn	0.671	0.0312
Tspan3	0.67	0.0452
Farsb	0.669	0.0292
Igf1r	0.669	0.0433
Otud4	0.669	0.0263
Dag1	0.669	0.0371
Ranbp9	0.668	0.026
Arid1b	0.667	0.0313
Dpy19l4	0.666	0.0223
Fam171b	0.665	0.0438
Wipf2	0.664	0.0392
Adcy3	0.664	0.0407
Agtpbp1	0.664	0.0332
Mkx	0.663	0.0462
Tspan9	0.661	0.0337
Phip	0.661	0.0249
Sgk1	0.66	0.0227
Clint1	0.659	0.0342
Grina	0.659	0.0335
A330023F24Rik	0.658	0.0235
Afg1l	0.658	0.0387
Lmbrd2	0.658	0.0466
Homer1	0.657	0.0356
Rttn	0.657	0.0345
Usp36	0.656	0.0492
Commd10	0.655	0.027
Thsd7b	0.654	0.0328
Daam1	0.654	0.0291
Rfx3	0.653	0.0311
Tmem87b	0.652	0.0357
Ptpn9	0.651	0.0326
Kctd1	0.651	0.0258
Galk2	0.649	0.0384
Ankrd12	0.648	0.0229
Setbp1	0.647	0.0335
Nsf	0.645	0.024
Satb1	0.645	0.0375
Pde7a	0.644	0.0263
Map7d2	0.642	0.0397
Stim1	0.638	0.0413
Specc1l	0.638	0.0279
Trrap	0.637	0.0265
Wdr17	0.637	0.0462
Sae1	0.636	0.0436
Nfasc	0.633	0.0487
Ncor2	0.633	0.0364
Wdfy1	0.631	0.0421
Fat3	0.629	0.0381
Eif4g3	0.627	0.0433
Atxn7l1	0.626	0.0424
Spred2	0.624	0.0479
Xpr1	0.623	0.0491
9330159F19Rik	0.623	0.0273
Ocrl	0.623	0.0399
D5Ertd579e	0.622	0.0271
Fars2	0.622	0.0424
Colgalt1	0.621	0.0396
Gtf2f2	0.621	0.041
Dop1b	0.619	0.0374
Hdac8	0.619	0.0383
Mast2	0.618	0.0263
Vps13b	0.618	0.0414
2610507B11Rik	0.617	0.0439
Arhgap25	0.616	0.0396
Ralgapa1	0.616	0.0295
Slc25a12	0.614	0.032
Psmd14	0.613	0.0322
Mdn1	0.613	0.0425
Arhgap32	0.613	0.026
Micu1	0.613	0.0282
Ergic1	0.611	0.0421
Aplp2	0.608	0.0285
Tiam1	0.607	0.0488
Atg7	0.605	0.0444
Zfp654	0.605	0.0376
Ylpm1	0.604	0.03
Arhgap21	0.603	0.0339
Usp12	0.602	0.0397
Ap3d1	0.602	0.0351
Dlg1	0.602	0.0334
2210408I21Rik	0.601	0.0472
Pacs1	0.599	0.0473
Rcan2	0.596	0.0445
Abl2	0.595	0.0435
Tcaf1	0.595	0.0423
Pakap.1	0.594	0.0441
Bcas3	0.592	0.0464
Ptk2b	0.589	0.0414
Slc38a1	0.589	0.0308
Tbc1d12	0.584	0.0388
Sgms1	0.581	0.0406
Cdc42bpa	0.578	0.0421
Vps13d	0.578	0.0343
Myef2	0.575	0.0439
Flnb	0.574	0.0387
Slc23a2	0.573	0.0372
Psme4	0.573	0.0408
Ddx3x	0.57	0.0434
Dlgap4	0.567	0.0428
Jak2	0.567	0.0441
Fndc3a	0.566	0.0439
Kif1b	0.565	0.0446
Clec16a	0.564	0.0412
Tlk1	0.561	0.0494
Relch	0.555	0.0498
1110051M20Rik	0.555	0.0383
Ccdc88a	0.55	0.0463
Ube2w	0.54	0.0428
Cd84	0.54	0.0481
Eif4g1	0.539	0.0494
Tsc22d1	0.536	0.0418
Cdk17	0.53	0.046
Mcu	0.523	0.0483
Upp2	0.517	0.0469
Cab39l	-0.511	0.0486
Ccni	-0.514	0.0486
Casc3	-0.535	0.0436
Klf3	-0.542	0.0395
Prcp	-0.547	0.0457
Rab11fip2	-0.548	0.0421
Dmtf1	-0.549	0.0369
Arhgef6	-0.551	0.0476
Ncl	-0.552	0.0439
Ccdc50	-0.555	0.0424
Pnn	-0.556	0.0421
Hmgb1	-0.56	0.0402
Scamp2	-0.561	0.0469
Ccz1	-0.562	0.0396
Pla2g4a	-0.568	0.0378
Txndc11	-0.57	0.0338
Rnf13	-0.571	0.0383
Snx6	-0.571	0.0477
Traf5	-0.572	0.0421
Man1a	-0.573	0.0444
Asb3	-0.573	0.0387
Selenop	-0.58	0.0464
Daglb	-0.581	0.0359
Dglucy	-0.581	0.0428
Rcsd1	-0.583	0.0461
Ptpre	-0.583	0.0344
Il18	-0.586	0.045
Abi3	-0.591	0.0329
A330040F15Rik	-0.592	0.0375
Mafb	-0.593	0.0376
Aatk	-0.593	0.0434
Tubgcp5	-0.595	0.0278
Akirin2	-0.596	0.0348
Nlrp1b	-0.596	0.0378
Fam45a	-0.599	0.0484
Zfp260	-0.603	0.0408
Zfp90	-0.603	0.0484
Ccnh	-0.615	0.0257
Gm2629	-0.616	0.0444
Prpf4b	-0.619	0.0264
Rrnad1	-0.621	0.0479
Clk1	-0.624	0.0293
Prag1	-0.629	0.0397
E230029C05Rik	-0.63	0.0476
Rab3ip	-0.631	0.0292
Crlf3	-0.631	0.031
Disc1	-0.632	0.0448
Spcs2	-0.635	0.044
Son	-0.635	0.0424
Atat1	-0.635	0.0437
Psmd4	-0.637	0.0309
A630089N07Rik	-0.638	0.0465
Zfp36l2	-0.638	0.0452
Ube2j1	-0.639	0.0363
Wdfy2	-0.639	0.0242
6720427I07Rik	-0.64	0.0289
Sh3gl1	-0.641	0.0466
Furin	-0.642	0.0487
Ralgps2	-0.643	0.0204
Ppp1r21	-0.645	0.0244
Sat1	-0.645	0.0308
Fermt3	-0.646	0.0296
Fez2	-0.647	0.0273
[truncated: 1,827 more rows]

## Sheet: Table S4
Table S4. The differentially expressed genes list of the MG/Immu subset after decontamination by using muscat. (BCAS vs sham).
Gene name	logFC	Padj
Etl4	12.9	0.0134
Xdh	12.7	0.0184
Bcar3	12.4	0.0143
Ddhd1	12.1	0.0134
Rai14	12.1	0.0134
Nceh1	12	0.0134
Iqgap1	11.9	0.0188
Iqgap2	11.9	0.0188
Airn	11.8	0.0161
Tmem163	11.7	0.0134
Cpd	11.7	0.0134
Ptchd1	11.7	0.0134
Actr3b	11.6	0.0134
Ell2	11.5	0.0134
Trerf1	11.5	0.0271
Sntb2	11.4	0.023
Gramd1b	11.4	0.0291
Slfn5	11.3	0.0156
Apoe	11	0.016
Arhgap26	10.7	0.0225
Tnfsf8	10.6	0.0199
Cdk8	10.6	0.023
A430093F15Rik	10.6	0.0199
Gm15155	10.6	0.0188
Cspg4	10.5	0.0199
Pacsin1	10.5	0.0358
Atp6v0d2	10.5	0.0224
Fam129b	10.4	0.0259
Cd44	10.4	0.0257
Clic4	10.4	0.0263
Lrguk	10.4	0.0199
Cacna1a	10.4	0.0105
Efr3b	10.4	0.0214
Synj2	10.4	0.0199
Pcgf5	10.4	0.0257
H2-D1	10.3	0.023
Atrnl1	10.3	0.0265
Themis	10.1	0.024
Uhrf1bp1l	10.1	0.023
Dmxl2	10	0.0454
Dkk2	9.93	0.0296
Dusp3	9.88	0.0252
Bcl11b	9.81	0.029
Tent4a	9.79	0.0263
Lrrc8c	9.75	0.0312
Sdc3	9.68	0.0358
Gm36723	9.67	0.0291
Baiap2l2	9.65	0.0302
Spp1	9.64	0.0299
Iqsec1	9.63	0.0284
Atp6v1d	9.62	0.0295
Pdgfc	9.61	0.033
Ptgfrn	9.61	0.0282
Chst1	9.59	0.0362
Gm42836	9.55	0.0286
Adgre5	9.55	0.029
Itgax	9.54	0.0285
Dpp4	9.53	0.029
Inf2	9.53	0.0312
Anxa2	9.5	0.0327
Helz2	9.46	0.0312
Mamdc2	9.46	0.0369
Ch25h	9.43	0.0291
Ramp1	9.39	0.0295
Iigp1	9.33	0.0313
Ybx1	9.32	0.0311
Slc41a2	9.32	0.0447
Msra	9.3	0.0328
Slamf7	9.29	0.0358
Clnk	9.23	0.0369
Fam49a	9.19	0.0358
Actr1b	9.18	0.0334
Fam241a	9.18	0.0351
Pparg	9.18	0.0358
Gm15987	9.15	0.0369
Mllt6	9.13	0.037
Ahnak2	9.12	0.0352
Pianp	9.11	0.0381
Bcl11a	9.11	0.0361
Speg	9.1	0.0381
Ccdc88c	9.1	0.0351
Myo10	9.06	0.0495
Gpnmb	9.04	0.0134
Sulf2	8.97	0.0369
Akap1	8.96	0.0441
Got1	8.96	0.0386
Satb1	8.93	0.037
Id2	8.92	0.041
E230016M11Rik	8.9	0.0441
Slc7a1	8.88	0.0441
Capns1	8.87	0.0441
H2-Eb1	8.86	0.0396
Fn1	8.85	0.0479
Prdx1	8.84	0.0389
Atox1	8.84	0.0389
Psmb8	8.84	0.0441
Pltp	8.82	0.039
Ncapg2	8.82	0.0496
Fabp5	8.81	0.039
Atpif1	8.8	0.0482
Gk	8.8	0.0466
Gyg	8.79	0.041
Rap2b	8.79	0.043
Prmt2	8.79	0.0396
Bst2	8.78	0.0441
Emb	8.78	0.0431
Sem1	8.75	0.0469
Dram1	8.74	0.0441
Gdpd1	8.74	0.0411
Camk4	8.74	0.0475
4930523C07Rik	8.73	0.041
Gpd2	8.73	0.0467
A930002C04Rik	8.72	0.0421
Cdc42ep3	8.72	0.0432
Gna11	8.71	0.0441
Nfkb2	8.71	0.0432
Cd300lb	8.71	0.0465
Cdk18	8.7	0.0425
Tcim	8.68	0.0411
Scml4	8.67	0.0411
Rps6ka2	8.64	0.0421
Gys1	8.63	0.042
Cst7	8.62	0.0465
Commd4	8.61	0.0432
Slc25a19	8.6	0.0441
Gpr132	8.58	0.0436
Hectd2os	8.56	0.0441
B4galnt1	8.54	0.0463
Plbd1	8.52	0.0436
Cyp4f18	8.49	0.0473
Gm5820	8.49	0.0441
Nox1	8.48	0.0441
Kcnma1	8.47	0.0134
Zbp1	8.45	0.0441
Cd200r4	8.45	0.0462
Il2rg	8.44	0.0441
Mreg	8.43	0.0462
Herc3	8.43	0.0441
Rrp7a	8.43	0.0441
H2-T23	8.42	0.0496
Stx3	8.41	0.0495
Gimap4	8.39	0.0456
Nck2	8.38	0.0447
Dnaaf5	8.35	0.0478
Nfil3	8.33	0.0465
4930556M19Rik	8.26	0.0468
Triobp	8.26	0.0475
Psmg4	8.25	0.0473
Gimap8	8.23	0.0473
Fth1	8.21	0.0475
Oas1g	8.18	0.0482
Zfp831	8.16	0.0495
Oas3	8.15	0.0498
Cd5	8.15	0.0487
Gm20429	8.15	0.0487
Sri	8.14	0.0487
Taco1	8.08	0.029
Fam20c	7.89	0.0147
Gm2682	7.67	0.0155
Epb41l3	7.34	0.0187
Skap1	7.25	0.0134
Axl	7.17	0.0134
Xylt1	7.05	0.0174
Arap2	6.98	0.0188
Atp8b4	6.94	0.0188
Gm26917	6.85	0.0209
Tspan5	6.76	0.033
Gm16183	6.65	0.023
St6galnac3	6.61	0.0138
Ank	6.57	0.0105
Acaca	6.56	0.0134
Dapk1	6.5	0.0153
Nampt	6.44	0.0194
Stat4	6.39	0.0231
Arhgef7	6.38	0.0134
Atp10a	6.33	0.0196
Pdgfa	6.29	0.024
Egln1	6.29	0.0435
Shisa5	6.28	0.024
Ppp3cc	6.23	0.0263
Mmd	6.22	0.025
Hpse	6.21	0.0257
Igf2r	6.21	0.0257
Alcam	6.18	0.0161
Srpk1	6.18	0.0279
Kcnq5	6.17	0.0478
Ikbke	6.11	0.0291
St3gal1	6.09	0.0291
Ciita	5.98	0.0282
Pgap1	5.96	0.0432
Optn	5.95	0.0289
Ikzf3	5.94	0.0291
Mrtfb	5.92	0.0328
Oas1a	5.91	0.0341
Hivep2	5.84	0.0157
Aff3	5.82	0.0322
Ldlrad3	5.81	0.0156
Bax	5.79	0.0392
Ablim1	5.79	0.0311
Osbpl3	5.76	0.0263
Grap2	5.74	0.0282
A330023F24Rik	5.73	0.0441
Gpr141	5.71	0.0411
BC005537	5.7	0.0143
Ywhab	5.67	0.0463
Cd226	5.67	0.034
Flt3	5.64	0.0398
Itpr1	5.61	0.0258
Myo1e	5.56	0.0233
Gnas	5.55	0.0134
1700025G04Rik	5.54	0.041
Micos10	5.53	0.0441
Tmem51	5.51	0.0358
Lef1	5.5	0.0377
Gde1	5.5	0.037
Cd74	5.49	0.0432
Gm21188	5.49	0.039
Mindy1	5.45	0.0431
Zbtb16	5.45	0.0436
Tmtc2	5.43	0.0466
Slc24a2	5.36	0.0441
Nedd9	5.36	0.0286
Tkt	5.36	0.0455
AY036118	5.33	0.0277
Gas7	5.31	0.0214
Plekhh2	5.3	0.0372
Zc3h12d	5.29	0.0442
Oasl1	5.26	0.0457
Dgkh	5.25	0.0473
Nup50	5.24	0.0461
Mllt3	5.18	0.0334
Kif11	5.18	0.0446
Sorl1	5.14	0.0358
Shtn1	5.14	0.0441
Gm13391	5.13	0.0441
Rilpl2	5.11	0.0454
Adar	5.09	0.0291
Lpl	5.08	0.0295
Pi4ka	5.05	0.0439
St8sia6	5.01	0.0401
Lgals3	5.01	0.0435
Bcl6	4.99	0.0134
Ptms	4.97	0.0263
Gas2l3	4.94	0.0435
R3hdm1	4.93	0.0485
Fgf1	4.93	0.0493
Nrxn3	4.88	0.0432
Aplp2	4.86	0.0196
Fgr	4.85	0.0174
Ndufs3	4.84	0.0486
Adap1	4.84	0.0143
4931406P16Rik	4.82	0.0134
Sergef	4.76	0.0174
Akt3	4.73	0.0291
Ctse	4.71	0.021
Rpl10a	4.7	0.0199
Dna2	4.68	0.0188
Itga5	4.6	0.0214
F630206G17Rik	4.59	0.0291
Rell1	4.55	0.0174
Plxnc1	4.55	0.0456
Apbb2	4.52	0.0134
Ube3a	4.49	0.0459
H3f3b	4.48	0.0477
Cd47	4.47	0.0444
Kcnq1ot1	4.46	0.0174
Clybl	4.44	0.0227
Agtpbp1	4.43	0.0348
Masp1	4.41	0.0227
Gas6	4.39	0.0441
Top2a	4.39	0.0312
Itgal	4.36	0.042
Elovl5	4.34	0.0311
Ap2s1	4.32	0.0358
Arhgap10	4.31	0.042
Adarb1	4.31	0.0134
Csf1	4.3	0.0153
Gm37168	4.27	0.0473
Pfkl	4.27	0.0291
Sash1	4.26	0.0155
Rabgap1l	4.23	0.0289
Ncoa7	4.23	0.0381
Antxr2	4.19	0.024
Dscaml1	4.15	0.0411
Fam76a	4.14	0.0401
Fyn	4.14	0.021
Neu1	4.09	0.0344
Cat	4.08	0.0441
Ifi213	4.07	0.0358
Gnptab	4.07	0.0139
Dot1l	4.06	0.0243
Nptn	4.05	0.039
Slc39a14	4.01	0.0441
Dtx3	4	0.0327
H2-Q6	4	0.0279
H2-Q7	3.99	0.0433
Esyt2	3.96	0.0327
Rab7b	3.94	0.039
Cd300lf	3.94	0.0134
Zfp180	3.92	0.0352
Nlrc5	3.92	0.0174
Fmn1	3.86	0.0134
Adam19	3.86	0.0398
Diaph3	3.86	0.0263
Eloc	3.85	0.0408
Meis2	3.83	0.0441
Ercc6	3.83	0.0328
Tecpr1	3.8	0.0263
Myl12b	3.8	0.0191
Slc6a6	3.76	0.0139
Cytip	3.7	0.0392
Igf1	3.7	0.0134
Myof	3.7	0.024
Pde7b	3.67	0.0211
Ddx24	3.66	0.0258
Actn4	3.64	0.0463
Plekha1	3.63	0.0369
Oasl2	3.57	0.0143
Wsb2	3.56	0.0228
Tomm40	3.55	0.0247
Tmem154	3.54	0.0352
Ube2b	3.54	0.0429
2210408F21Rik	3.51	0.0265
Clip1	3.5	0.0174
Fam214a	3.49	0.0228
Prickle1	3.48	0.0375
Spred2	3.46	0.0222
Zdhhc8	3.46	0.0459
Rufy3	3.45	0.0195
Rheb	3.44	0.0305
Lipa	3.44	0.0216
Arhgap24	3.43	0.0134
Sgk1	3.43	0.0134
Arpc3	3.38	0.0244
Trps1	3.36	0.0372
Hip1	3.33	0.0279
Ly9	3.31	0.0282
Gm12474	3.31	0.0305
Samd9l	3.31	0.0196
Dstn	3.3	0.0341
Pick1	3.28	0.0291
Rasgef1b	3.23	0.039
Rftn1	3.23	0.0143
Kynu	3.2	0.0314
Card11	3.13	0.0214
Gm26714	3.13	0.0134
Klhl22	3.12	0.0496
Cd72	3.1	0.0441
Gm20559	3.1	0.0307
Stt3b	3.08	0.0358
H2-Q4	3.08	0.0436
Sp100	3.07	0.0174
H2-K1	3.06	0.0474
Cd9	3.05	0.0134
Ctsl	3.03	0.042
Gvin1	3.02	0.0432
St14	2.97	0.025
Mdfic	2.95	0.0191
Lilrb4a	2.92	0.0134
Osbpl1a	2.92	0.023
Cpeb2	2.91	0.0302
B4galt5	2.9	0.041
Por	2.9	0.0311
Eepd1	2.89	0.0227
Aopep	2.89	0.0161
Lpgat1	2.88	0.0369
Gm32250	2.81	0.0441
Inpp4a	2.8	0.0257
Eftud2	2.79	0.041
Gcnt2	2.79	0.0134
Rad51b	2.77	0.0161
Gramd3	2.76	0.0389
Fblim1	2.75	0.0199
Rusc2	2.73	0.0456
Traf7	2.73	0.0435
Ifi209	2.72	0.0355
Pip5k1c	2.72	0.0341
Sdhaf2	2.71	0.0456
Myo5a	2.7	0.0244
Ankrd27	2.68	0.0414
Cadm1	2.68	0.0134
Cd83	2.67	0.0221
Cd274	2.67	0.0282
Luzp1	2.64	0.0206
Ifi204	2.61	0.0174
Utrn	2.6	0.0389
Ptpn2	2.57	0.0265
Zfand5	2.56	0.0451
Aig1	2.55	0.045
Atf3	2.5	0.0459
Chd4	2.48	0.0196
Plpp1	2.47	0.0392
Arid5b	2.45	0.0306
Cd244a	2.43	0.0291
Plin2	2.39	0.0163
Ifi207	2.35	0.021
Stat2	2.32	0.0279
Rnf213	2.32	0.023
Hpcal1	2.32	0.0282
Chst11	2.28	0.0174
Bcl2	2.21	0.023
5033421B08Rik	2.21	0.0281
Ankrd12	2.21	0.0453
Itga4	2.2	0.0263
Hebp1	2.2	0.0446
Stat1	2.19	0.0174
Cybb	2.19	0.035
Fbxw7	2.18	0.0416
Lonrf3	2.17	0.0214
Ist1	2.16	0.0433
Tex2	2.16	0.023
Fmnl2	2.15	0.0214
Rassf3	2.12	0.0138
Hacd2	2.12	0.0306
B3gnt2	2.1	0.0312
Ccl4	2.09	0.0432
Dlgap4	2.08	0.0411
Abcg1	2.08	0.0281
Cpq	2.07	0.0196
Osbpl8	2.06	0.0263
Ifih1	2.05	0.0291
Fam219a	2.05	0.0329
Hif1a	2.04	0.0134
Arhgap15	2.03	0.0174
Fnip2	2.02	0.0188
Mitf	2.02	0.0184
Lyst	2.02	0.0406
Coro2a	2.01	0.0199
Slc25a25	2	0.0279
Snhg20	2	0.0424
Chmp4b	1.97	0.0411
Slc16a10	1.97	0.0282
Smim3	1.97	0.0401
Cnr2	1.96	0.0404
Anapc15	1.96	0.0188
Coro1c	1.94	0.023
AU020206	1.94	0.0174
Dgkz	1.93	0.0196
Trim25	1.93	0.039
Ppp1r13b	1.93	0.0436
Dop1b	1.93	0.0392
2023-03-03	1.93	0.0291
Mndal	1.92	0.0454
Gm4951	1.92	0.0291
Hhat	1.91	0.0454
Zfp704	1.89	0.0231
Tbc1d1	1.89	0.0196
Neat1	1.89	0.0277
Cd38	1.88	0.0441
Ptpn22	1.87	0.0459
Gab3	1.87	0.0227
Apobec1	1.86	0.0143
Pkib	1.86	0.0346
Zfp395	1.86	0.0463
A930007I19Rik	1.86	0.0288
Camk1d	1.84	0.019
Alpk1	1.83	0.0378
Nlrc3	1.82	0.0443
Nrp2	1.81	0.023
Lrmda	1.81	0.0199
Cep128	1.8	0.041
Tpd52	1.78	0.0199
Gng12	1.77	0.0162
Clec2d	1.77	0.0433
Abr	1.77	0.0265
Gpr137b	1.76	0.0398
Serpine2	1.73	0.0196
Trim30a	1.73	0.024
Mapkapk3	1.73	0.0496
Slc38a6	1.73	0.0184
Tent5c	1.72	0.0259
Atp6v1e1	1.71	0.0474
Mapkapk2	1.7	0.0309
Vps13c	1.7	0.0135
Pvt1	1.7	0.015
Dtnbp1	1.68	0.023
Cd180	1.68	0.0199
Ppard	1.68	0.0291
Tbc1d8	1.67	0.0218
Eif2ak2	1.67	0.0263
Fgf13	1.66	0.0134
Usp18	1.65	0.0439
Scpep1	1.64	0.0435
Colec12	1.63	0.0447
Plekhm2	1.62	0.0214
Slc38a10	1.62	0.0389
Sipa1l2	1.6	0.025
Ctsb	1.6	0.0134
Morrbid	1.58	0.0401
St6gal1	1.58	0.0225
Ddx60	1.57	0.024
Nrp1	1.57	0.0143
Sh3bp2	1.56	0.0214
Rasa4	1.56	0.041
Abca1	1.55	0.0291
Pitpnc1	1.55	0.0277
Prkch	1.55	0.024
Nol4l	1.54	0.0291
Eya4	1.52	0.023
Ly86	1.52	0.0155
Hvcn1	1.51	0.0443
Aoah	1.51	0.0432
Parp9	1.51	0.0383
Man1c1	1.5	0.0291
Gm26740	1.48	0.0174
Ddx31	1.47	0.0214
Cux1	1.47	0.0282
Lrrfip1	1.45	0.0381
Abcd2	1.45	0.0214
Myo9b	1.44	0.0282
Ppm1h	1.42	0.0279
Mbd2	1.42	0.035
Elf2	1.41	0.0291
Slc38a1	1.4	0.0324
Plek	1.39	0.0174
Map3k1	1.39	0.0341
Klhl6	1.39	0.0278
Nfkbiz	1.39	0.0369
Cacna1d	1.38	0.0277
Cd48	1.37	0.0385
Itpkb	1.35	0.0381
Herc6	1.35	0.0282
Rbpms	1.35	0.0375
Rtcb	1.34	0.045
Trak1	1.33	0.0341
5031439G07Rik	1.33	0.0496
Mta3	1.32	0.0325
Hnrnpd	1.31	0.0381
Lrrc8d	1.31	0.0355
Parp14	1.3	0.023
Mrc2	1.27	0.0441
Pfkfb3	1.26	0.0441
Amz1	1.26	0.0468
Dnmt3a	1.25	0.037
Dhrs3	1.24	0.0341
Lrmp	1.24	0.0285
P2rx4	1.23	0.0318
Mfhas1	1.23	0.0425
Sgpl1	1.23	0.0438
Cmip	1.2	0.0441
Oxct1	1.2	0.0211
Lpp	1.2	0.0358
Rnf149	1.19	0.0441
Asph	1.19	0.0265
Wipf1	1.18	0.0341
Trim14	1.18	0.0425
Ctsd	1.18	0.0341
Tgfbr2	1.18	0.0216
Pbxip1	1.16	0.0411
Zc3hav1	1.16	0.0291
Atg7	1.16	0.0388
Trim30d	1.16	0.037
Susd6	1.16	0.0214
Asap1	1.16	0.0174
Sbno2	1.15	0.0369
Epsti1	1.15	0.042
Suclg2	1.14	0.0381
Ap3d1	1.14	0.041
Gsap	1.12	0.0291
Acer3	1.12	0.0244
Tbc1d22a	1.12	0.0446
Rtn3	1.12	0.0441
Elf4	1.12	0.0498
Rab27a	1.11	0.0411
Usp12	1.1	0.0273
Kif13b	1.1	0.023
Mrtfa	1.1	0.0437
Ddi2	1.09	0.0282
Dgkd	1.08	0.0404
Soat1	1.08	0.0369
Tmcc3	1.08	0.0493
Plekhm3	1.06	0.0265
Plxdc2	1.06	0.0199
Arhgap25	1.06	0.0351
Colgalt1	1.06	0.0446
Tbc1d4	1.06	0.0299
Apaf1	1.05	0.046
Dpy19l4	1.04	0.0266
Ptprc	1.03	0.0355
Abhd12	1.03	0.0291
Fndc3b	1.03	0.0432
Atxn7l1	1.03	0.0392
Smarcc2	1.02	0.0487
Clint1	1.02	0.0265
Myo1f	1.02	0.0291
Nav3	1.01	0.0214
Bcl2l1	1	0.0365
Cd84	0.989	0.024
Grb2	0.983	0.0483
Tmem87b	0.98	0.0478
Stx8	0.974	0.0418
Tns3	0.968	0.0464
Stat3	0.961	0.0486
Trem2	0.96	0.0441
Chd7	0.955	0.0441
Btbd9	0.954	0.0375
Znrf2	0.949	0.0435
Il6st	0.946	0.0464
Vti1a	0.939	0.0257
Taok3	0.928	0.0369
Tbxas1	0.925	0.0375
Snx24	0.924	0.0441
Pign	0.906	0.0463
Cotl1	0.9	0.0444
Atp6v1c1	0.891	0.041
Sirpa	0.867	0.0443
Irf8	0.865	0.0312
Csf2ra	0.862	0.0441
Fbxw4	0.852	0.0441
Nfe2l2	0.845	0.0441
Fto	0.832	0.0432
Mgat5	0.821	0.0437
Snd1	0.809	0.0456
Arl15	0.806	0.0369
Arhgap17	0.788	0.0401
Cdk19	0.768	0.0409
Snx30	0.764	0.0441
Irak2	0.764	0.0438
Hdac9	0.703	0.0425
Pnpla7	0.699	0.0496
Bcas3	0.637	0.0461
Gab2	0.623	0.0454
Rasgrp3	0.588	0.0469
Dock4	-0.572	0.0483
Mgat4a	-0.598	0.0474
Ifitm10	-0.613	0.0432
Fcrls	-0.646	0.0464
Bin2	-0.672	0.047
Prpf4b	-0.687	0.0455
Gm26542	-0.688	0.041
A830008E24Rik	-0.69	0.0473
Golm1	-0.694	0.0456
Mir99ahg	-0.696	0.0401
Frmd4a	-0.712	0.037
Tsc22d4	-0.715	0.0441
Son	-0.719	0.0441
Setd5	-0.721	0.0431
Sbf2	-0.726	0.0441
Abca9	-0.731	0.0401
Lifr	-0.733	0.0493
P2ry12	-0.754	0.0369
Mef2a	-0.769	0.0414
Gm2245	-0.775	0.0441
Rnf216	-0.777	0.0305
Stab1	-0.791	0.0441
Gsk3b	-0.796	0.0441
Csad	-0.8	0.0478
Pld1	-0.804	0.0316
Smarca2	-0.814	0.0369
Hnrnpa2b1	-0.815	0.0376
Nfat5	-0.821	0.0496
Mctp1	-0.822	0.0436
Trim44	-0.831	0.0465
Dapp1	-0.843	0.0341
Cfh	-0.873	0.0263
Clk1	-0.882	0.0425
Entpd1	-0.882	0.0282
Wac	-0.891	0.0414
AC149090.1	-0.894	0.0369
Gm12353	-0.907	0.0441
Cx3cr1	-0.909	0.0244
Asb3	-0.909	0.0468
Mycbp2	-0.91	0.0385
Selplg	-0.918	0.0282
Cd300c2	-0.918	0.0454
Tra2b	-0.92	0.0424
Ntpcr	-0.921	0.0473
Hk2	-0.924	0.0383
Fchsd2	-0.925	0.0285
Prkn	-0.927	0.0351
Fhit	-0.928	0.0443
Epc1	-0.942	0.0441
Usp33	-0.948	0.0473
Maml1	-0.958	0.0394
Chd9	-0.966	0.0282
Cfap74	-0.977	0.041
Phf14	-0.977	0.0441
Arhgap4	-0.98	0.037
Tanc2	-0.988	0.0199
F13a1	-0.988	0.042
Rbm26	-0.995	0.0257
Mfap3	-1.01	0.0497
Ctc1	-1.01	0.0418
Exoc3	-1.02	0.043
Exoc5	-1.03	0.0441
Mib1	-1.03	0.0408
Zfp182	-1.03	0.0362
Cd33	-1.05	0.0299
Insyn2b	-1.05	0.0347
Dnajc19	-1.08	0.0416
Senp6	-1.08	0.029
Fam168a	-1.09	0.0484
Ddx5	-1.09	0.0215
4933423P22Rik	-1.11	0.0486
Agmo	-1.11	0.0199
Gm43821	-1.12	0.048
Tm6sf1	-1.12	0.0248
Dido1	-1.14	0.0459
Fer	-1.14	0.0261
Sort1	-1.15	0.0311
Gna15	-1.15	0.024
Rapgef5	-1.15	0.042
Ivns1abp	-1.16	0.0174
Mrc1	-1.18	0.0282
Plxna4	-1.18	0.024
Rhobtb1	-1.19	0.0285
4833420G17Rik	-1.19	0.0291
Kctd12	-1.19	0.0295
Zfp638	-1.2	0.0381
1600010M07Rik	-1.21	0.0306
Spire1	-1.21	0.023
Gfm2	-1.22	0.0442
Mob4	-1.23	0.0441
Gngt2	-1.24	0.0495
Gm20275	-1.25	0.0441
Gm20528	-1.26	0.0289
Pdlim5	-1.26	0.041
Drg1	-1.26	0.0385
Cep170	-1.27	0.032
Tut4	-1.27	0.0214
Tulp4	-1.29	0.0369
5031425E22Rik	-1.3	0.043
Usp24	-1.31	0.0341
Siglech	-1.31	0.0279
Maf	-1.31	0.0194
Fxr1	-1.32	0.0259
Lpar6	-1.32	0.0227
Trp53cor1	-1.32	0.0401
Gm14798	-1.32	0.0441
Gm48678	-1.33	0.0311
Mpp6	-1.34	0.0433
Mgll	-1.36	0.0431
Gpr34	-1.36	0.033
Gm27017	-1.39	0.0305
Dctn4	-1.39	0.0432
Gal3st4	-1.4	0.0291
Pcm1	-1.41	0.0263
Slc2a5	-1.42	0.0401
Cep68	-1.42	0.0362
Abhd15	-1.42	0.039
Abcb4	-1.43	0.0454
Dusp16	-1.43	0.0396
N4bp2l2	-1.45	0.0388
Smarcad1	-1.45	0.0291
Zdhhc20	-1.48	0.0358
Gm26827	-1.49	0.0265
8030442B05Rik	-1.5	0.0143
Ccnh	-1.5	0.0454
Gm15563	-1.51	0.0453
Ccr5	-1.51	0.0174
Cask	-1.51	0.0291
Mcts1	-1.51	0.041
I830077J02Rik	-1.52	0.0389
Calm2	-1.52	0.0368
BC035044	-1.54	0.0279
Usp50	-1.55	0.0271
Gm15635	-1.55	0.0472
Hpgd	-1.55	0.0194
5330438D12Rik	-1.56	0.0341
Rsf1os1	-1.58	0.0414
Gm34280	-1.58	0.035
Gm38604	-1.58	0.0492
Slc40a1	-1.59	0.025
Itga9	-1.59	0.0199
Gm4258	-1.6	0.0227
4930469K13Rik	-1.6	0.0358
Top1	-1.61	0.0174
Paqr3	-1.61	0.0376
2610020C07Rik	-1.61	0.036
4930444A19Rik	-1.62	0.0365
Gm37768	-1.62	0.0328
Gm21057	-1.62	0.0231
Adap2os	-1.63	0.032
Slc1a3	-1.63	0.0195
Gm11476	-1.65	0.0358
Myo18b	-1.66	0.0291
Etv1	-1.66	0.023
A630089N07Rik	-1.67	0.0358
Lst1	-1.67	0.023
9130019P16Rik	-1.68	0.0227
Rrp1b	-1.69	0.0341
Gm11146	-1.71	0.0441
Selenop	-1.73	0.0291
Gm10790	-1.74	0.0134
Gm37229	-1.75	0.0372
Tug1	-1.75	0.0291
Gm50035	-1.75	0.0188
Gm43378	-1.76	0.0341
3110056K07Rik	-1.76	0.0468
Gm47827	-1.76	0.0477
Gm41764	-1.76	0.0358
Glis3	-1.76	0.023
Gm16337	-1.77	0.0441
Cdh23	-1.77	0.0282
Rab11fip2	-1.77	0.037
Txnip	-1.78	0.0324
Synj2bp	-1.78	0.032
Lrrc28	-1.79	0.0381
Gm13684	-1.82	0.0397
F630028O10Rik	-1.82	0.0263
Ltc4s	-1.86	0.041
Eng	-1.87	0.0351
Rnf220	-1.87	0.0464
Smyd1	-1.88	0.0463
Nr6a1	-1.9	0.0257
Cyren	-1.91	0.0389
Cggbp1	-1.91	0.0478
E330020D12Rik	-1.92	0.0443
Gm15614	-1.92	0.0265
Cd163	-1.92	0.0291
Gm17231	-1.92	0.023
Ppp6r2	-1.92	0.0211
Zbtb38	-1.93	0.024
Gm30329	-1.94	0.0496
Srl	-1.94	0.0392
Atxn7l3b	-1.96	0.0334
Tg	-1.96	0.0339
B430010I23Rik	-1.98	0.0244
Rgl1	-2	0.0174
Tspan18	-2	0.0408
Insig2	-2.02	0.0461
Adhfe1	-2.03	0.0312
Orc4	-2.03	0.0249
Ddb2	-2.03	0.0244
Lrba	-2.03	0.0134
Gm28379	-2.03	0.0358
Gm46411	-2.03	0.0282
Pten	-2.05	0.0134
2023-03-01	-2.06	0.0325
Tom1l1	-2.06	0.0404
Snn	-2.06	0.0439
3222401L13Rik	-2.07	0.041
Cass4	-2.08	0.0432
9130015G15Rik	-2.08	0.0143
Gm16192	-2.08	0.0425
Rnf103	-2.09	0.0441
Arvcf	-2.12	0.0441
Ralgps2	-2.13	0.0139
Crybb1	-2.15	0.024
Gm46367	-2.15	0.0291
Ston2	-2.15	0.0496
Cnep1r1	-2.16	0.0425
Gm5127	-2.17	0.0449
AI480526	-2.19	0.0343
Gm35188	-2.19	0.0334
Gm32036	-2.19	0.0231
Atg16l2	-2.2	0.0188
Klf7	-2.23	0.0134
Asb2	-2.23	0.0143
Ralgps1	-2.24	0.0311
Gm20089	-2.26	0.0358
Kcnrg	-2.27	0.0341
Ecscr	-2.29	0.0291
Lysmd4	-2.34	0.0196
Ubl5	-2.34	0.0392
Chm	-2.35	0.037
1600022D10Rik	-2.37	0.0328
D730045B01Rik	-2.38	0.0478
Cp	-2.4	0.0398
Nos1ap	-2.41	0.041
Gm37571	-2.42	0.0461
Gm50034	-2.44	0.0441
Bank1	-2.46	0.0174
Prkca	-2.46	0.0134
Adgrl2	-2.47	0.0282
Plxna4os3	-2.48	0.0438
Rufy2	-2.49	0.0411
Acvr2a	-2.5	0.0282
Gm41556	-2.54	0.0327
Slc35e2	-2.55	0.0449
Gbp7	-2.57	0.0352
Phka1	-2.57	0.0385
Trf	-2.58	0.0199
Ipo11	-2.62	0.0196
Kcnk12	-2.62	0.0362
2610008E11Rik	-2.63	0.0461
E530011L22Rik	-2.67	0.0312
Tmigd3	-2.7	0.0325
Gm50196	-2.71	0.0301
Smim8	-2.72	0.0375
Hexim1	-2.73	0.048
D3Ertd751e	-2.76	0.0352
Alg2	-2.83	0.0446
Idh2	-2.89	0.0416
Far1os	-2.89	0.024
Upk1b	-2.89	0.0347
Gm41071	-2.9	0.048
Kcnip3	-2.96	0.0263
Clec4a2	-2.97	0.0305
Sparc	-2.98	0.0285
1600012H06Rik	-2.98	0.0291
Tcp11l1	-3.01	0.0262
Gm34408	-3.01	0.0291
Cacnb2	-3.03	0.0195
Gm10848	-3.09	0.023
Gm15655	-3.1	0.0279
Evi5	-3.14	0.0196
Fam32a	-3.18	0.0369
Mrps25	-3.2	0.0424
Alg11	-3.2	0.0381
Gm11655	-3.21	0.0291
Gm37876	-3.23	0.0368
1700011L22Rik	-3.32	0.0199
Ccdc162	-3.33	0.0454
Cdkn2aip	-3.37	0.0372
Rtn1	-3.42	0.0134
Nsa2	-3.43	0.041
Pstpip2	-3.43	0.0438
Myo1d	-3.44	0.0134
Gm47431	-3.47	0.0288
Ifi202b	-3.48	0.0472
Fam13a	-3.51	0.0425
Tjp1	-3.52	0.0194
Dlc1	-3.59	0.0291
Mttp	-3.6	0.0454
Cd164	-3.64	0.0265
BC065397	-3.64	0.0328
Nid2	-3.66	0.0265
Usp11	-3.72	0.0441
Ppp2r3a	-3.75	0.0196
Ino80dos	-3.78	0.0358
Gm11906	-3.86	0.0279
Mios	-3.86	0.024
Sema4b	-3.89	0.0228
Gpr165	-3.89	0.0435
Cdkl4	-3.9	0.0302
Gm35060	-4.26	0.0449
Mmaa	-4.28	0.0134
Gm26630	-4.28	0.0411
Rhob	-4.3	0.0196
Gm31243	-4.35	0.0341
Capsl	-4.41	0.0351
Sox4	-4.58	0.0441
Dhrs1	-4.58	0.0411
Vangl1	-4.62	0.0431
Vxn	-4.68	0.0259
Slc25a21	-4.81	0.0437
Gm5617	-4.83	0.041
4930594M22Rik	-5.29	0.0291
Gm16036	-5.34	0.0302
Pdk2	-5.37	0.0296
Slc39a12	-5.42	0.0187
4930488N15Rik	-5.66	0.0441
Gm43154	-5.7	0.0496
Tet1	-5.71	0.024
Ccdc80	-5.93	0.0416
Gm2415	-6	0.0461
Gm40841	-6.01	0.0454
Ica1l	-6.08	0.0315
Gm44037	-7.33	0.0464
Gm38394	-7.39	0.042
5730435O14Rik	-7.5	0.0416
Pf4	-7.57	0.0406
2023-03-10	-7.92	0.045
Notum	-7.92	0.0369
Ptger3	-8.53	0.032

## Sheet: Table S5
Table S5. The differentially expressed genes list of the cortex-specific transcriptome (GSE210666) by using DEseq2. (BCAS vs sham).
Gene name	logFC	Padj
Mmp3	10.7623	1.47e-12
Ighg2b	10.5728	0.00010379
Cst7	10.485	3.79e-66
Cd5l	10.3343	2.69e-06
Cxcl13	10.1247	2.4e-05
Ighv8-8	9.67032	0.00067696
Saa3	9.15052	5.2e-05
Tnfsf8	8.9738	6.9e-13
Atp6v0d2	8.65286	0.000137443
Oas3	8.63569	5.35e-08
Igkv6-15	8.52311	0.00103702
Ccl8	8.44182	3.7e-05
Iglv1	8.43437	0.00304573
Clec4d	8.27937	0.0199482
Clec7a	8.13573	1.54e-57
C3	8.04626	2.19e-13
Igha	8.00937	2.54e-08
Igkc	7.75938	1.23e-07
Ccl3	7.73664	3.15e-27
Lcn2	7.722	8.39e-09
Plac8	7.66047	0.000170207
Ifi211	7.62069	2.85e-07
Ly9	7.5084	1.16e-30
Il18r1	7.44171	0.000250895
Lgals3	7.29985	1.6e-10
Cd244a	7.24713	6.75e-08
Stra6l	7.22577	0.000158939
Slfn4	7.20454	9.85e-05
Ighv1-80	7.11646	0.022382
Itgax	6.93406	9.02e-48
Hcar2	6.90455	8.04e-23
Bcl2a1d	6.8625	5.35e-07
Mcoln3	6.85308	9.97e-06
Glrp1	6.79575	4.11e-08
Gpnmb	6.74714	7.73e-12
Il1rn	6.59369	0.000883871
Mmp13	6.5839	8.68e-05
Ly6c2	6.57964	6.46e-06
Ctse	6.57858	4.44e-14
Cd300lb	6.55143	2.22e-08
Cd300lf	6.4282	5.35e-21
Lilr4b	6.31786	1.12e-05
Cd300ld	6.29084	2.42e-06
Lyz2	6.25423	4.94e-16
Ifi206	6.21533	1.48e-14
Slfn1	6.13815	0.00212207
Lilrb4a	6.12896	1.31e-26
Tgm1	6.06906	3.53e-16
Ms4a4b	6.06257	2.75e-06
Ccl4	6.02936	0.000226497
Siglec1	5.97959	6.05e-12
Jchain	5.92927	1.45e-05
Ifi207	5.92253	4.15e-13
Ifi209	5.91119	6.8e-10
Cd52	5.8564	1.87e-33
Cd8a	5.84969	2.56e-08
Rgs1	5.82756	2.7e-10
Gpr65	5.81899	1.02e-13
Fgr	5.76795	5.59e-15
Ccl2	5.74654	2.24e-08
Mx1	5.72875	1.02e-18
Ifi204	5.71418	5.92e-27
Cxcr3	5.64539	0.000292308
Pdcd1	5.61273	1.06e-15
Cd72	5.60075	1.53e-24
Oas1g	5.59193	6.13e-11
Cxcl9	5.57994	1.26e-09
Il18rap	5.57899	3.45e-07
Cd22	5.55935	1.76e-19
Ifi213	5.50979	1.18e-14
Wfdc17	5.50936	1.71e-06
Cybb	5.48099	1.79e-10
Tlr2	5.47914	1.12e-35
Fcgr4	5.47797	4.57e-12
Mcoln2	5.45396	1.76e-06
Ifi27l2a	5.45245	4.96e-23
Gm5431	5.41074	6.2e-14
Gm1966	5.34435	3.63e-14
Milr1	5.34346	6.36e-23
Oas1a	5.27659	4.89e-18
Mmp12	5.25684	0.0004952
Cxcl10	5.23729	1.08e-22
Gimap3	5.22962	2e-06
A2m	5.22809	4.28e-11
F830016B08Rik	5.18725	3.27e-09
Ikzf3	5.15357	2.1e-07
Gimap4	5.14253	7.04e-05
Cnr2	5.12192	2.05e-12
Ch25h	5.11769	9.25e-24
Msr1	5.1142	1.06e-05
Slamf7	5.08719	3.64e-05
Slc15a3	5.08248	2.14e-31
Arl11	5.07835	2.18e-08
Zbp1	5.07278	4.87e-15
Ccl5	5.05153	7.65e-10
F9	5.03274	4.16e-11
Gm4951	5.03144	5.84e-17
Mpeg1	5.02902	2.91e-41
Atp8b4	5.00819	1.08e-05
Bcl2a1b	4.99792	2.22e-08
Phf11b	4.99066	3.13e-18
Cxcr6	4.93319	0.00059618
Cd180	4.9321	2.96e-32
St14	4.91919	1.11e-26
Spp1	4.90496	5.65e-10
Ccl6	4.88096	4.52e-27
Ifi208	4.82462	2.64e-08
Cd68	4.82409	5.51e-36
Ms4a6c	4.80851	8.67e-12
Tmem106a	4.79021	3.92e-15
Serpina3n	4.75966	7.59e-14
Olfr111	4.75928	2.4e-20
Cd48	4.74515	3.02e-17
Tent5c	4.71366	3.34e-29
Lgals3bp	4.71322	8.3e-33
Cytip	4.70283	1.15e-07
Tlr1	4.69681	4.78e-20
H2-Aa	4.66065	2e-05
Ms4a7	4.65694	8.18e-06
Slamf8	4.64699	1.27e-07
Atf3	4.64312	9.22e-08
Ccr2	4.64186	1.68e-05
Gpr84	4.60364	1.46e-20
Naip6	4.59215	2.46e-19
Ccl12	4.58644	1.86e-12
Cyp4f18	4.5833	1.92e-10
Csf2rb2	4.56701	8.25e-17
Steap4	4.56615	2.4e-05
Ly86	4.55279	4.05e-32
Cd74	4.55114	6.08e-07
Lox	4.52395	3.32e-15
BE692007	4.5212	2.39e-06
C3ar1	4.50278	6.9e-22
Myo1f	4.4847	7.16e-23
Treml2	4.47524	5.84e-17
Ptpn7	4.47419	1.9e-06
Cd84	4.45964	1.54e-24
Glipr1	4.45479	2.08e-11
Trac	4.45436	8.24e-06
Il2rb	4.44028	4.75e-10
Cd200r4	4.4296	5.15e-11
Itgb2	4.42602	6.34e-28
Oasl1	4.41982	1.1e-11
Tlr8	4.4193	0.00345109
AU020206	4.41839	4.84e-26
Slfn8	4.39558	1.92e-16
Col3a1	4.3955	6.57e-09
Spn	4.39411	4.76e-07
AB124611	4.39063	0.000176581
H2-Q7	4.38703	1.13e-15
Epsti1	4.37113	5.99e-14
Capg	4.36803	2.25e-26
Csf2rb	4.3607	1.1e-16
Lag3	4.34381	1.53e-30
B430306N03Rik	4.33876	0.000178912
Fcrl1	4.33733	2.71e-10
Trem2	4.33277	3.84e-37
C5ar1	4.32686	3.44e-11
Siglecf	4.32481	1.13e-15
C4b	4.32101	3.29e-31
Tyrobp	4.31512	3.35e-37
Il2rg	4.31455	6.88e-12
C1qa	4.30831	2.64e-31
Card11	4.30479	1.75e-08
Fcgr2b	4.29216	5.53e-25
Ptprc	4.29215	2.64e-20
C1qb	4.28311	1.53e-30
Cxcl5	4.27816	0.000170834
Slc43a3	4.2769	3.52e-10
Ctss	4.27462	1.3e-30
Naip2	4.25506	1.33e-20
Slc11a1	4.25013	7.68e-25
H2-Eb1	4.23021	0.000209068
Asb10	4.21863	2.26e-09
Cd44	4.20765	1.29e-20
H2-Q6	4.1998	5.34e-17
Ctsw	4.1964	6.58e-06
Oas2	4.18741	1.16e-14
Cxcl16	4.1873	1.89e-14
C1qc	4.17978	9.96e-28
Fam167b	4.17754	1.76e-07
Nlrc5	4.17683	6.31e-13
H2-Oa	4.17365	5.26e-16
Acap1	4.17361	0.0316463
Fcer1g	4.1691	1.14e-25
H2-Q5	4.16555	4.7e-12
Apoc1	4.15941	1.84e-05
Arhgap9	4.15813	4.14e-13
H2-Ab1	4.14667	2.04e-05
Hvcn1	4.14192	1.76e-18
Slamf9	4.13535	4.51e-21
Cyba	4.13373	4.01e-22
Ifi30	4.11416	3.56e-08
Tnfaip2	4.10959	1.85e-06
Irf7	4.0957	6.65e-15
Apobec1	4.09308	5.56e-09
Trim30a	4.08314	7e-19
A130077B15Rik	4.07827	1.32e-12
Fyb	4.07108	1.87e-19
Trim14	4.07051	2.79e-11
Csf3r	4.06976	4.35e-28
Ptpn6	4.05467	8.18e-19
Ctsd	4.05255	5.2e-27
Cd300c2	4.05161	6.19e-23
Slfn2	4.04875	9.76e-07
Btk	4.04459	4.31e-15
Acp5	4.03387	5.27e-05
Pirb	4.03333	0.000154143
Clec12a	3.99496	0.00260831
Plbd1	3.98934	0.00212996
Lax1	3.97124	0.000524494
Casp4	3.97109	1.02e-13
Fcgr1	3.96808	2.23e-18
Cd5	3.96807	2.17e-05
Psd4	3.95515	6.7e-11
Irf8	3.9512	1.05e-21
Klhl6	3.94182	9.08e-27
Sp140	3.93322	1.41e-14
Pilra	3.92696	4.88e-07
Ticam2	3.92618	5.33e-08
Dock2	3.91359	4.01e-22
Gpr35	3.91307	9.52e-07
Tlr7	3.90846	5.76e-20
Rac2	3.89601	6.31e-14
Gfap	3.89445	4.05e-32
Pik3ap1	3.89345	1.44e-19
Ccl9	3.89153	7.03e-19
Bst2	3.88959	1.84e-17
5430427O19Rik	3.87782	6.6e-11
Timp1	3.87186	2.2e-07
Hk3	3.85131	8.38e-17
Ncf4	3.84911	1.3e-14
Slamf6	3.8489	4.21e-10
Hp	3.84568	0.000124916
Cd53	3.83321	5.33e-24
Fblim1	3.83144	6.16e-16
Fcrls	3.82754	6.29e-27
Ugt1a7c	3.82601	8.56e-13
H2-Ob	3.82225	2.89e-12
Cd37	3.82214	5.58e-22
Bcl3	3.82174	6.88e-12
Tlr13	3.81362	2.25e-17
Samsn1	3.81214	6.22e-22
Lat	3.80833	0.000822468
Oasl2	3.80565	2.09e-17
Ptx3	3.79855	1.42e-06
Ctsz	3.79419	7.41e-27
Neurl3	3.79217	1.1e-12
Trim30d	3.78409	2.09e-20
Naip5	3.77817	2.24e-20
Laptm5	3.76549	3.34e-23
Gm43197	3.76322	5.04e-06
Psmb8	3.76082	2.54e-15
Cdk1	3.75825	2.69e-08
Runx1	3.75483	3.67e-15
Myo1g	3.75405	1.63e-07
Lat2	3.75353	1.06e-13
Tmem273	3.74978	2.1e-07
H2-D1	3.74894	6.09e-20
Sp110	3.74832	7.89e-12
Slfn9	3.73588	1.59e-13
Elf4	3.72244	6.27e-16
H2-K1	3.70895	5.55e-18
Hpse	3.70673	7.41e-12
Cd101	3.70643	6.2e-09
Usp18	3.69482	5.02e-20
Traf3ip3	3.69414	1.82e-14
Gm8995	3.6919	1.35e-15
Aoah	3.67946	5.22e-06
Rasal3	3.67878	2.99e-19
Ncf1	3.67262	5.64e-18
Klk6	3.66309	1.78e-06
Ifi44	3.65772	1.1e-17
Havcr2	3.64922	1.73e-22
Gm12250	3.63405	4.38e-07
Cd14	3.63065	2.57e-18
Themis2	3.63052	5.62e-13
Itgal	3.62388	0.000235097
Was	3.60888	3.89e-12
Slc39a4	3.60542	2.09e-08
Vav1	3.60288	1.27e-16
Gbp6	3.59956	7.65e-11
Mndal	3.59932	5.75e-07
Il21r	3.58888	3.9e-13
Ms4a6d	3.58563	1.04e-07
Ifi203	3.58278	1.23e-08
Ltbp2	3.57946	0.0055163
Cd86	3.57205	1.2e-17
Snx20	3.56953	2.55e-16
Rab32	3.56755	6.81e-13
Nlrp3	3.55156	3.09e-16
Tbxas1	3.5405	3.27e-18
Cd28	3.53982	3.64e-05
B2m	3.5379	1.12e-20
Phf11d	3.53647	1.38e-10
Plek	3.5309	3.34e-23
Vim	3.52933	8.38e-17
Lcp1	3.52418	6.33e-15
Fgl2	3.52052	3.97e-17
Arhgap45	3.5181	3.38e-19
Spi1	3.51766	1.05e-16
Itgb7	3.51398	3.27e-05
Tmem154	3.49631	2.23e-10
Rab7b	3.49595	7.35e-12
Cd79b	3.4915	1.37e-05
H2-DMb1	3.47994	4.57e-12
Cd109	3.47718	3.82e-16
Ms4a6b	3.47549	5.41e-05
Lcp2	3.47445	1.14e-13
Arhgap30	3.46884	6.61e-16
Cxcr4	3.46676	5.64e-11
Mmp19	3.46316	1.85e-11
Rab20	3.46093	4.25e-08
Hexb	3.44721	3.5e-22
Sash3	3.44588	3.27e-12
Grn	3.43773	1.05e-21
Ang	3.42517	1.13e-18
Abi3	3.42336	3.25e-15
Fermt3	3.41995	5.84e-17
Cd300a	3.41838	8.6e-05
Ptpn18	3.4174	6.88e-12
Ucp2	3.41593	9.87e-14
Ptafr	3.41551	1.51e-10
Htr2b	3.41317	7.77e-09
Cmklr1	3.41213	2.39e-14
Clec5a	3.40211	2.66e-14
Ms4a4a	3.39911	0.00103737
Ikzf1	3.39895	1.28e-17
Lrmp	3.39569	6.01e-18
Gna15	3.39233	3.58e-13
Isg20	3.3909	7.51e-09
C1s1	3.38973	1.02e-06
Fcgr3	3.38808	2.13e-19
Flnc	3.3656	5.62e-20
Tnfaip8l2	3.36267	4.44e-14
Nckap1l	3.35836	1.96e-18
Gm50035	3.34486	1.06e-08
Ncf2	3.33783	8.33e-17
Sh3bp2	3.33714	4.36e-18
Gusb	3.33375	1.53e-20
Tnfrsf14	3.33231	6.18e-08
Ifit1	3.3323	4.76e-15
Tnfrsf1b	3.3314	7.35e-12
Irf5	3.32512	7.64e-14
Il1a	3.32289	1.16e-08
Olfml3	3.32089	2.57e-21
Parp14	3.31744	9.71e-15
Xlr	3.31717	3.24e-15
Slc37a2	3.31599	1.94e-17
Hcls1	3.31242	3.02e-15
9930111J21Rik2	3.2907	6.65e-18
Adgre1	3.28975	5.08e-16
Iqgap3	3.28906	6.16e-14
Gpr183	3.28513	2.52e-15
Tgfb1	3.27834	1.67e-16
Hck	3.27683	1.07e-14
Tgfbi	3.27653	1.34e-09
Gngt2	3.27578	4.9e-09
Zmynd15	3.2756	3.48e-06
Abcc3	3.27412	1.21e-10
Apobr	3.27147	2.31e-11
Apobec3	3.27131	2.85e-12
Hk2	3.27053	1.78e-19
Col1a1	3.2691	2.42e-06
Ctsh	3.2685	9.55e-16
Il1b	3.26328	1.84e-05
A630001G21Rik	3.25713	4.73e-11
Dhx58	3.25545	8.23e-09
Tlr6	3.25361	5.19e-11
Loxl2	3.25321	3.43e-06
Tap1	3.2452	1.46e-11
Pcsk1	-0.864614	0.0291467
9030407P20Rik	-0.865077	0.0404333
Cacna1i	-0.865199	0.000330798
Epha4	-0.865419	0.00354325
Ube2ql1	-0.865702	0.000808095
Frrs1l	-0.865919	0.0046667
Pcdh7	-0.867371	0.00304987
Slco4c1	-0.869073	0.0345129
Gm45606	-0.869532	0.00561854
Osbp2	-0.86968	0.0120771
Bdnf	-0.869765	0.0201367
Cplx1	-0.870235	0.000755626
Kcnh4	-0.870471	4.15e-05
Tspan5	-0.870831	2.22e-05
Syt16	-0.870889	0.0151124
Inka2	-0.871394	0.0004552
Gm45447	-0.872851	0.028347
Fam81a	-0.87637	0.000162009
Slc17a7	-0.876972	0.00654582
Vsig2	-0.877219	0.00318217
Cacnb4	-0.877523	0.00157634
Asb16	-0.877807	0.0430499
Gabra1	-0.878235	0.013765
Scn1b	-0.879376	0.00219425
Zmat4	-0.879382	0.00727436
Arhgdig	-0.879435	0.00754188
Pantr1	-0.880459	0.000885957
Samd15	-0.880856	0.030751
Sv2b	-0.881687	0.0203864
Gabbr2	-0.881945	0.0121791
Gm47155	-0.8825	0.00123616
Sptbn5	-0.882543	0.0186353
Fam205c	-0.88292	0.0115948
Hpca	-0.883639	0.00461514
Hunk	-0.884916	0.00209211
Rasgrf2	-0.885233	0.000898237
Ccdc65	-0.885374	0.007729
Sult4a1	-0.88706	0.00318818
Plcb4	-0.887622	6.49e-06
Gm47163	-0.887738	0.0168408
Scg5	-0.888941	0.00277093
Kcnh3	-0.889097	2.71e-05
Unc13a	-0.889904	0.00143752
Rnd1	-0.891845	0.000160725
Tmem74b	-0.89257	0.0310737
Dazl	-0.893319	0.0240121
Atp1a1	-0.894435	8.49e-06
Cdsn	-0.895052	0.00878598
Them6	-0.897211	0.000828763
Tbc1d30	-0.897661	0.0111684
Medag	-0.898325	0.0142417
Cap2	-0.899075	0.000575919
Rbfox1	-0.899362	0.000749532
Oprd1	-0.901084	0.00037429
Ltk	-0.90168	0.0112978
Kcnb1	-0.90185	3.63e-05
Grm8	-0.90336	0.00073975
Osbpl1a	-0.904115	0.00236134
Ccdc184	-0.904331	0.000996999
Tmem14a	-0.905726	1.25e-05
Grm2	-0.905747	0.00559668
Krt222	-0.908853	0.00558145
Ngf	-0.90971	0.0094167
Sgtb	-0.91033	0.00644902
Nell1	-0.910771	0.00042146
Dusp14	-0.9119	0.000437256
Cacng3	-0.913915	0.0051733
Rbfox3	-0.913971	0.000215096
Vgf	-0.915821	0.00127494
Prkar1b	-0.916567	0.00124044
Lmtk2	-0.918408	0.000949613
Pdp1	-0.919126	1.12e-06
Kcnk12	-0.919341	0.0101223
Cdh12	-0.920586	0.00180214
Gm13716	-0.921764	0.00321413
1110008P14Rik	-0.922381	0.00128999
Tmem178	-0.924514	0.0143424
Itpka	-0.925631	0.00970101
Gabrd	-0.92665	0.00066938
Kcns3	-0.930787	0.00741258
Arhgap15	-0.931788	0.000523829
Lypd6b	-0.931959	0.0463884
Adcy1	-0.932062	0.0173167
Npy	-0.932737	0.000947155
Cst6	-0.934513	0.0402887
Kcnh5	-0.934919	0.00147577
Pcdha5	-0.935828	0.0183788
Galnt9	-0.935963	0.0159809
Cacng2	-0.937494	0.00227125
Ngef	-0.939311	0.000437666
Arpp19	-0.941764	0.000136808
Crhbp	-0.942993	0.016436
4930447C04Rik	-0.943574	0.0016319
Kcns2	-0.943783	0.000221323
Kcnj9	-0.945066	0.0260107
Fxyd7	-0.94582	0.00180812
Rims1	-0.946604	0.00107564
D430041D05Rik	-0.950965	0.0062073
Mical2	-0.953061	0.000561909
Hecw1	-0.95448	0.00817984
Kcnh1	-0.955598	4.63e-05
Galntl6	-0.95599	0.000969105
Scrt1	-0.956085	0.00124576
B230217C12Rik	-0.956738	0.000349191
Col19a1	-0.959865	0.00559364
Acvr1c	-0.960678	0.000119805
Kcnj3	-0.96207	0.00134163
Nefm	-0.962704	0.00310653
Vamp1	-0.962709	0.00234972
Scn1a	-0.963043	0.00368442
Gm11223	-0.963047	5.62e-05
A930012L18Rik	-0.963261	0.0220423
Kalrn	-0.964022	0.0026365
Gm15760	-0.965163	0.0163495
Serpinb8	-0.966296	0.00315079
Ipcef1	-0.967253	0.00102214
Mpp3	-0.967842	3.18e-05
Stard4	-0.968673	0.00146499
Gm9885	-0.969545	0.0249774
Lrrc55	-0.970718	4.18e-07
Nat8l	-0.971877	0.000142638
Ephx4	-0.973277	0.00502006
Neurod6	-0.974765	0.0348393
Ptpn3	-0.976931	0.00878051
Gm45716	-0.977916	0.00334008
Mmp17	-0.980284	5.78e-05
Gpr150	-0.98085	0.0232406
Kcnj11	-0.98088	0.00329133
Trhde	-0.981642	0.023046
Gm48623	-0.982333	0.0034562
Olfm2	-0.982759	0.000422462
Lingo1	-0.984132	0.00904921
Kazald1	-0.986016	0.00399203
Dcst1	-0.98602	0.00364616
Dhcr24	-0.989091	0.00559712
Nos1ap	-0.990095	0.00287804
Abcc8	-0.990962	0.0121791
Gm42902	-0.992814	0.00216155
Slitrk1	-0.993887	0.00290027
Pcsk2	-0.994211	0.00713297
Gcnt4	-0.994436	0.00100325
Grin2a	-0.996285	0.00031636
M5C1000I18Rik	-0.997174	0.0394845
Dkkl1	-0.997859	0.0074541
Lynx1	-0.998664	0.000926177
Stx1a	-0.99874	0.00327277
Sema7a	-0.99931	0.000672862
Camkk2	-1.00232	1.87e-06
Kcnk3	-1.00389	0.000330798
Necab3	-1.00531	5.3e-05
Brinp1	-1.00715	0.00157994
Fgf22	-1.00816	0.0121155
Sstr3	-1.00901	2.2e-06
Golga7b	-1.00902	0.000476572
Fhl2	-1.01058	4.16e-06
1110002E22Rik	-1.01092	0.00102218
Frzb	-1.01108	1.6e-08
Ankrd34c	-1.01254	1.17e-06
Htr2a	-1.01273	9.65e-05
Mal2	-1.01314	0.00495013
Gm13629	-1.01522	0.0361726
Vsnl1	-1.01545	0.00811698
Pkdrej	-1.01781	0.0251643
Gm19410	-1.01836	0.00303783
Rapgef4	-1.01929	0.000184912
Dact2	-1.01961	0.00244166
2700099C18Rik	-1.01998	5.63e-05
Kcng2	-1.02009	0.0107585
Slc24a2	-1.02474	0.000121082
Hecw2	-1.02801	0.00160173
Gm10118	-1.02806	0.00856534
Ramp3	-1.03608	0.0251096
Stac2	-1.03649	0.000722533
Gm37711	-1.03722	0.00012612
Mapk11	-1.0393	4.34e-05
Egr3	-1.04087	0.000907068
Kcnq5	-1.04126	2.09e-05
Gm44284	-1.04174	0.0215368
Gm13446	-1.0432	0.0330332
Emx1	-1.04361	0.00673993
Rnf39	-1.0456	0.0103671
Kcns1	-1.04648	0.00148832
Cdh6	-1.04753	3.32e-07
C130074G19Rik	-1.04776	1.02e-05
2600014E21Rik	-1.05076	0.0258168
Rtn4r	-1.05102	0.0187958
Mlip	-1.05363	0.00289028
Gm2824	-1.0543	0.00213186
Gpr21	-1.05527	6.35e-05
Lpcat4	-1.06299	4.05e-05
B230208B08Rik	-1.06435	0.0499643
Epop	-1.06547	0.000587496
Camk2n1	-1.06743	0.000341746
Gm20063	-1.0677	0.0192054
Fhod3	-1.06791	0.00179488
Snap25	-1.07008	0.00022879
Gm28175	-1.07103	0.0184583
Gucy2g	-1.07502	0.0005953
Tmem215	-1.07783	0.0225137
Cort	-1.07849	0.0206185
Gm10654	-1.07928	0.0226261
Camk1g	-1.08014	0.000322053
Vxn	-1.08299	0.000683917
Efcab6	-1.0837	0.000927806
Cadps2	-1.08408	0.00184148
Satb2	-1.08479	0.0193469
3110053B16Rik	-1.08619	0.000249719
Rims3	-1.0878	0.000147988
Gm42741	-1.08971	1.53e-05
Atp2b2	-1.09067	2.81e-05
Nptx2	-1.09362	0.000180364
Serinc2	-1.09539	0.000283594
Efna5	-1.09561	0.000187815
Pak7	-1.09926	0.00465485
Hipk4	-1.09988	0.00251923
Tbr1	-1.10173	0.00205737
Car10	-1.10304	0.00113707
Syndig1	-1.10365	1e-05
Chrm3	-1.10487	0.00479825
Gm37176	-1.10512	0.028532
Adcyap1	-1.10712	4.56e-05
Mkx	-1.11013	0.000413187
Catsperz	-1.11277	0.0481173
Ephb6	-1.11509	0.000824162
Kcnh7	-1.1237	0.000303927
Rph3a	-1.12526	0.000128171
Hapln4	-1.12904	0.00562654
Cckbr	-1.13141	0.00429643
Rgs4	-1.13453	0.00037429
Cabyr	-1.13707	0.00537279
Hspa1l	-1.13776	0.000149262
Mypn	-1.13794	0.0159144
Pou6f2	-1.13904	0.0236491
A830009L08Rik	-1.14065	0.00219433
Kcnv1	-1.14131	0.00047476
AW495222	-1.14433	0.0317741
Gm42433	-1.14522	0.00262644
Kcnc3	-1.14553	0.000458817
Gfra2	-1.14582	9.85e-05
Nrgn	-1.15108	0.00168101
Gm15721	-1.15218	0.0205246
Syt2	-1.15503	0.0155677
Exph5	-1.16101	0.000905409
Wnt9a	-1.16288	0.00166032
Tmem196	-1.16481	5.82e-06
Myh7b	-1.16897	0.00515252
Hs3st2	-1.17866	0.000294302
AI593442	-1.17895	0.00100527
Gm37824	-1.17992	0.00339376
Klhl40	-1.18216	0.000474873
Tmem132d	-1.18249	9.64e-05
9330121K16Rik	-1.18318	0.000364612
Nrn1	-1.18454	0.00195227
Cck	-1.18756	0.000144605
Mei1	-1.19161	0.00878864
Gjd2	-1.19463	2.32e-06
Rad51ap2	-1.19487	0.0393497
Aldh1a3	-1.19776	0.0440905
Pvalb	-1.20561	0.0164893
Rgsl1	-1.20976	0.00416048
Gm48992	-1.21744	0.0192207
Kirrel2	-1.21971	2.53e-06
Gm11549	-1.22006	0.000287019
Gm34583	-1.22123	0.00574281
Akr1c18	-1.22315	0.0479449
D930019O06Rik	-1.22712	0.000668141
Cbln2	-1.22802	2.57e-05
Gm9899	-1.23383	0.000139377
Adra1b	-1.2452	0.000103712
Cabp1	-1.24789	3.49e-05
Lemd1	-1.26717	1.45e-07
Adgrd1	-1.26788	4.36e-05
1110032F04Rik	-1.26992	3.42e-05
Krt12	-1.27659	0.0156196
Alox12b	-1.2793	0.000455183
Asb11	-1.28068	4.28e-05
Diras2	-1.28123	5.28e-05
Hkdc1	-1.28294	8.25e-05
Tgm3	-1.28642	0.00289077
Gm49937	-1.29163	0.00466868
Kcnab3	-1.29398	0.000102085
Gm46633	-1.30127	0.00497774
Atoh7	-1.30404	0.015796
Rspo1	-1.30925	0.00332623
Lrrc6	-1.31259	1.8e-05
Gm49300	-1.31513	0.0327336
Gm48957	-1.31816	6.64e-08
Gng13	-1.32378	0.00223536
Tnnc1	-1.32822	0.0228841
9330171B17Rik	-1.33671	0.0156105
NA	-1.34137	0.000724415
Wnt10a	-1.34546	0.00339376
Gm17322	-1.35417	0.000419148
Gm2464	-1.35765	0.00795064
Gm35161	-1.36074	5.06e-05
Gm26684	-1.36365	0.000355449
Ovol2	-1.36867	0.0414622
Kcnk4	-1.3811	0.000557321
Spag6	-1.38418	0.00119099
Sowahb	-1.39631	0.00041149
Ackr2	-1.39835	0.000933615
9130024F11Rik	-1.41571	0.00121542
Gm48932	-1.42962	1.6e-05
Adra1d	-1.44975	4.76e-05
Carlr	-1.45082	0.0080638
Gm29674	-1.45152	0.000880218
Gm20628	-1.46114	0.00122978
Mylk3	-1.46439	3.57e-06
Lamp5	-1.4848	4.58e-06
AI115009	-1.49429	0.00133931
Gipc3	-1.49653	0.000569675
Cpne9	-1.50916	6.67e-05
Dalir	-1.55124	0.000166432
Gm40518	-1.56652	0.00268721
Jsrp1	-1.57377	8.54e-06
Npas4	-1.58876	0.00410621
Neu2	-1.60975	7.28e-06
Gm765	-1.67831	0.032849
Npc1l1	-1.68374	0.00144172
Trpv6	-1.69836	0.000142844
C730002L08Rik	-1.87686	1.13e-10
Gm31518	-1.88436	0.000124124
Myl4	-1.90229	3.36e-07
Gm13601	-1.93876	0.000722779
Chrnb3	-2.42284	7.84e-06
